# Supplementary material for: Genomic characterization of a nematode tolerance locus in sugar beet
Source: BMC Genomics. 2023 Dec 6;24:748. doi: 10.1186/s12864-023-09823-2 (PMC10702057; doi:10.1186/s12864-023-09823-2)
Supplement: Supplementary file 1 — Additional file S1: S1A: Genomic positions of the new set of 187 markers designed based on data for Strube U2Bv. In the first column, the name of the marker is shown, followed by the chromosome and genomic position for each assembly (2320BvONT v1.0 and U2BvONT v1.0). S1B: Overrepresentation analysis (GO terms) of the AtNLP7 targets identified by Alvarez et al., 2020. S1C: Percent identity matrices for the BvNLP7 genes. S1D: List of all significantly differentially expressed genes for the comparison all tolerant vs all susceptible. S1E: List of all significantly differentially expressed genes for the comparison SUS3 treated vs BR12 treated. S1F: List of all significantly differentially expressed genes for the comparison U1Bv treated vs U2Bv treated. S1G: List of functionally annotated DEGs for the comparison all tolerant vs all susceptible. S1H: List of functionally annotated DEGs for the comparison SUS3 treated vs BR12 treated. S1I: List of functionally annotated DEGs for the comparison U1Bv treated vs U2Bv treated. [file 12864_2023_9823_MOESM1_ESM.xlsx]

## Sheet: S1A
marker_id	KWS2320ONT	U2Bv
BR817	chr1 - 4087457	chr1 - 3900307
BR815	chr1 - 4712850	chr1 - 4531854
BR814	chr1 - 7638534	chr1 - 7481082
BR1437	chr1 - 14681223	chr1 - 14614985
BR371	tig0312_1_0_1772042_0 - 1541400	tig148 - 251748
BR476	tig0284_1_0_1833590_0 - 316144	chr7 - 23671278
BR831	chr1 - 32741986	chr1 - 33375583
BR1388	tig0312_1_0_1772042_0 - 1483966	tig148 - 309026
BR965	tig0284_1_0_1833590_0 - 1431939	tig142 - 458487
BR478	tig0284_1_0_1833590_0 - 315803	chr7 - 23670937
BR1512	chr1 - 43237931	chr1 - 43918265
BR1322	chr1 - 40981283	chr1 - 41797724
BR1091	tig0312_1_0_1772042_0 - 1382483	tig148 - 410509
BR668	tig0173_1_0_607818_0 - 488925	tig167 - 614396
BR1105	chr1 - 46899398	chr1 - 47439025
BR302	chr1 - 49113157	chr1 - 49630448
BR1336	chr1 - 52725183	chr1 - 53372907
BR1140	chr1 - 29085	chr1 - 37632
BR1137	chr1 - 30716	chr1 - 39245
BR351	chr2 - 252540	chr2 - 239664
BR872	chr2 - 2738885	chr2 - 2684997
BR1348	chr2 - 10843757	chr2 - 10898544
BR1350	chr2 - 10842394	chr2 - 10897183
BR1349	chr2 - 10845259	chr2 - 10899921
BR878	chr2 - 10036846	chr2 - 9949519
BR874	chr2 - 12434365	chr2 - 12475063
BR146	chr2 - 13997733	chr2 - 14003160
BR1030	chr2 - 17114839	chr2 - 16820793
BR891	chr2 - 17647094	chr2 - 17404663
BR886	chr2 - 21525865	chr2 - 21137274
BR1262	chr2 - 27151499	chr2 - 26068715
BR671	tig0184_1_0_238177_0 - 194808	chr2 - 27642441
BR847	chr2 - 36599226	chr2 - 35001440
BR1272	chr2 - 37897633	chr2 - 36126607
BR983	chr2 - 35416499	chr8 - 28890309
BR508	chr2 - 31106307	chr2 - 31876311
BR1181	chr2 - 29187664	chr2 - 29307487
BR1274	chr2 - 39840881	chr2 - 38039793
BR366	tig0299_397_0_2107233_0 - 911645	tig319 - 902312
BR1273	chr2 - 43173021	chr2 - 41369305
BR413	chr2 - 43280748	chr2 - 41476835
BR1277	chr2 - 43907932	chr2 - 42032296
BR1423	chr2 - 47277693	chr2 - 45590348
BR1424	chr2 - 47279783	chr2 - 45593734
BR841	chr2 - 47322107	chr2 - 45602757
BR1270	chr2 - 48642543	chr2 - 46888376
BR1239	chr2 - 50381185	chr2 - 48699657
BR1014	chr5 - 51084792	chr3 - 13050342
BR1001	chr3 - 3687085	chr3 - 3595962
BR1329	chr3 - 7172696	chr3 - 7317894
BR1458	chr3 - 9082048	chr3 - 9381869
BR1136	chr3 - 10589307	chr3 - 10782014
BR1066	chr3 - 15552404	chr3 - 20615921
BR420	chr3 - 16626165	chr3 - 19552123
BR789	chr3 - 21772027	chr3 - 14599376
BR1177	chr3 - 23599803	chr3 - 12875758
BR231	tig0248_1_0_8148484_0 - 2301271	tig21 - 4022201
BR1186	tig0248_1_0_8148484_0 - 6385056	tig21 - 53534
BR791	tig0273_88992_0_4588174_0 - 1814747	tig282 - 9518296
BR1454	tig0117_1_0_1663913_0 - 1438907	tig282 - 5473828
BR23	tig0273_88992_0_4588174_0 - 3354100	tig282 - 7986727
BR637	tig0248_1_0_8148484_0 - 107283	tig21 - 6554230
BR306	chr3 - 24943446	tig115 - 2252986
BR1053	chr3 - 29644617	tig68 - 2761277
BR1055	chr3 - 30384998	tig68 - 3518905
BR1109	chr3 - 32078453	tig68 - 5237580
BR601	chr3 - 37536765	chr3 - 29119274
BR250	chr4 - 961558	chr4 - 866962
BR396	chr4 - 2294696	chr4 - 2306177
BR205	chr4 - 1706494 - chr4 - 2799545	chr4 - 2862966
BR1498	chr4 - 6764483	chr4 - 6793554
BR1560	chr4 - 8062476	chr4 - 8165917
BR1556	chr4 - 10826956	chr4 - 10964626
BR1531	chr4 - 23305374	chr4 - 23259856
BR445	tig0154_1_0_2041308_0 - 50780	tig122 - 48833
BR444	tig0154_1_0_2041308_0 - 51723	tig122 - 49778
BR1373	tig0304_1_0_3840871_0 - 3612018	chr4 - 32543027
BR761	tig0305_1_0_2866662_0 - 2185834	chr4 - 30248593
BR728	chr4 - 31327669	chr4 - 38462106
BR730	chr4 - 33490955	chr4 - 40659831
BR733	chr4 - 34816734	chr4 - 42025606 - chr4 - 42032267
BR1118	chr4 - 37788266	chr4 - 44787891
BR740	chr4 - 37084633	chr4 - 43928287
BR669	chr4 - 42269575	chr4 - 48674640 - chr4 - 48720694
BR741	chr4 - 46022204	chr4 - 52086597
BR743	chr4 - 46952807	chr4 - 53009492
BR744	chr4 - 47685061	chr4 - 53691751
BR1427	chr5 - 673118	tig155 - 86236
BR1426	chr5 - 673671	tig155 - 86789
BR560	chr5 - 1262795	chr5 - 1193167
BR558	chr5 - 1597349	chr5 - 1507654
BR1178	chr5 - 2154068	tig68 - 2653333
BR1180	chr5 - 2154759	chr5 - 2009856
BR561	chr5 - 4491802	chr5 - 4394503
BR567	chr5 - 10428633	chr5 - 10089790
BR564	chr5 - 10500777	chr5 - 10190712
BR571	chr5 - 14954718	chr5 - 14784411
BR920	chr5 - 17104195	chr5 - 16991230
BR545	chr5 - 28670619	chr5 - 30336891
BR1318	chr5 - 40797942	chr5 - 45198525
BR61	chr5 - 40470349	chr5 - 44356680
BR59	chr5 - 34235949	chr5 - 36030098
BR908	chr5 - 45160812	chr5 - 50014730
BR1161	chr9 - 43703488	chr5 - 49319589
BR1293	chr5 - 47591943	chr5 - 52235631
BR44	chr5 - 49780948	chr5 - 54422618
BR45	chr5 - 49924133	chr5 - 54568959
BR1288	chr5 - 53136755	chr5 - 58019923
BR496	chr5 - 55164234	chr5 - 59993968
BR1028	chr5 - 56678497	chr5 - 61523504
BR1281	chr5 - 61476552	chr5 - 66281887
BR1284	chr5 - 63738057	chr5 - 68685337
BR1283	chr5 - 64152771	chr5 - 69142538
BR1547	chr6 - 862796	chr6 - 831852
BR1549	chr6 - 887994	chr6 - 857051
BR748	chr6 - 695364	chr6 - 643064
BR1364	chr6 - 2381498	chr6 - 2334214
BR1362	chr6 - 2859009	chr6 - 2790360
BR1369	chr6 - 5164217	chr6 - 5065387
BR1365	chr6 - 9754051	chr6 - 9797496
BR1366	chr2 - 15083197	chr6 - 9565293
BR1352	chr6 - 15607614	chr6 - 15604417
BR235	chr6 - 20247654	chr6 - 20285868
BR238	chr6 - 20278498	chr6 - 20316723
BR1360	chr6 - 23355135	chr6 - 23321723
BR1357	chr6 - 23454608	chr6 - 23421819
BR123	chr6 - 26916147	chr6 - 30246099
BR578	chr6 - 27680527	chr6 - 29546077
BR226	chr6 - 29471926	chr6 - 27566431
BR1418	chr6 - 34197755	chr6 - 34050351
BR115	chr6 - 35296834	chr6 - 35223614
BR604	chr6 - 43969681	chr6 - 42976588
BR108	chr6 - 45964710	chr6 - 45125925
BR616	chr6 - 53936302	chr6 - 52741237
BR971	chr6 - 54970644	chr6 - 53787399
BR615	chr6 - 59886457	chr6 - 58652267
BR582	chr6 - 61611802	chr6 - 60583020
BR612	chr6 - 65525591	chr6 - 64537382
BR620	chr6 - 68392419	chr6 - 67404939
BR619	chr6 - 68847906	chr6 - 67837922
BR681	chr7 - 6044170	chr7 - 6288088
BR682	chr7 - 7589879	chr7 - 7715090
BR427	chr7 - 11900150	chr7 - 12139897
BR428	chr7 - 11874083	chr7 - 12125292
BR430	chr7 - 11889106	chr7 - 12131525
BR993	chr7 - 18398580	chr7 - 20301004
BR489	chr7 - 22690540	chr7 - 29322527
BR678	chr7 - 27476485	chr7 - 24740754
BR677	chr7 - 27405611	chr7 - 24811589
BR1153	chr7 - 27153343	chr7 - 25083999
BR187	chr7 - 19839665	chr7 - 21756339
BR1574	chr7 - 43865848	chr7 - 47582059
BR32	chr7 - 44408998	chr7 - 48264459
BR196	chr7 - 49118562	chr7 - 52623523
BR195	chr7 - 58665393	chr7 - 62234770 - chr7 - 62245483
BR217	chr8 - 179123	chr8 - 303453
BR1480	chr8 - 1240997	chr8 - 1371676
BR1478	chr8 - 3407618	chr8 - 3373663
BR913	chr8 - 3622961	chr8 - 3579192
BR1472	chr8 - 4171042	chr8 - 4149968
BR1401	chr8 - 10394614	chr8 - 10442435
BR1125	chr8 - 12715838	chr8 - 12691409
BR1432	chr8 - 13322464	chr8 - 13358427
BR453	chr8 - 17554475	chr8 - 16991049
BR1390	chr8 - 21292520	chr8 - 31511686
BR254	chr8 - 25270243	chr8 - 35557745
BR270	chr8 - 32074637	chr8 - 29676681
BR273	chr8 - 39882759	chr8 - 20194136
BR166	chr8 - 37512581	chr8 - 22530149
BR258	chr8 - 32808599	chr8 - 42879144
BR263	chr8 - 48257982	chr8 - 45891476
BR882	chr8 - 45981005	chr8 - 48300734
BR244	chr8 - 55841315	chr8 - 59171082
BR896	chr8 - 57271760	chr8 - 60628739
BR895	chr8 - 57272665	chr8 - 60629655
BR1204	chr9 - 1442433	chr9 - 1469671
BR100	chr9 - 7583806	chr9 - 6990965
BR808	chr9 - 11086940	chr9 - 10792371
BR813	chr9 - 17008354	chr9 - 14035012
BR1242	chr9 - 15134846	tig91 - 40915 - chr5 - 19870805
BR804	chr9 - 33355728	chr9 - 31990338
BR329	chr9 - 26290438	chr9 - 21113649
BR330	chr9 - 20266171	chr9 - 25268549
BR799	chr9 - 22653342	chr9 - 30223155
BR1142	chr9 - 34554807	chr9 - 27869576
BR338	chr9 - 35998813	chr9 - 25733567
BR812	chr9 - 37509647	chr9 - 34239380

## Sheet: S1B
#overrepresented GO terms/protein classes
#GO complete set - biological process
GO biological process complete	Arabidopsis thaliana - REFLIST (27430)	Input (477)	Input (expected)	overrepresented	fold Enrichment	raw P-value	FDR
apocarotenoid catabolic process (GO:0043290)	7	3	0.12	+	24.65	0.000545	0.0197
sesquiterpenoid catabolic process (GO:0016107)	7	3	0.12	+	24.65	0.000545	0.0196
olefinic compound catabolic process (GO:0120256)	7	3	0.12	+	24.65	0.000545	0.0194
abscisic acid catabolic process (GO:0046345)	7	3	0.12	+	24.65	0.000545	0.0193
nitrate assimilation (GO:0042128)	13	4	0.23	+	17.69	0.000168	0.00745
nitrate metabolic process (GO:0042126)	13	4	0.23	+	17.69	0.000168	0.00739
pentose-phosphate shunt, oxidative branch (GO:0009051)	14	4	0.24	+	16.43	0.000213	0.0089
response to nitrate (GO:0010167)	33	8	0.57	+	13.94	4e-07	3.34e-05
nitrogen cycle metabolic process (GO:0071941)	17	4	0.3	+	13.53	0.0004	0.0152
reactive nitrogen species metabolic process (GO:2001057)	19	4	0.33	+	12.11	0.000577	0.0202
pentose-phosphate shunt (GO:0006098)	33	6	0.57	+	10.46	4.89e-05	0.00259
glucose 6-phosphate metabolic process (GO:0051156)	39	7	0.68	+	10.32	1.23e-05	0.000791
NADPH regeneration (GO:0006740)	35	6	0.61	+	9.86	6.54e-05	0.00334
nitrate transmembrane transport (GO:0015706)	24	4	0.42	+	9.58	0.00125	0.0404
nicotinamide nucleotide metabolic process (GO:0046496)	60	10	1.04	+	9.58	3.07e-07	2.64e-05
pyridine nucleotide metabolic process (GO:0019362)	61	10	1.06	+	9.43	3.52e-07	2.98e-05
NADP metabolic process (GO:0006739)	46	7	0.8	+	8.75	3.19e-05	0.00183
pyridine-containing compound metabolic process (GO:0072524)	71	10	1.23	+	8.1	1.23e-06	9.7e-05
cell recognition (GO:0008037)	53	7	0.92	+	7.6	7.21e-05	0.00359
nitrate import (GO:1902025)	42	5	0.73	+	6.85	0.00121	0.0398
recognition of pollen (GO:0048544)	51	6	0.89	+	6.77	0.000419	0.0157
calcium ion transport (GO:0006816)	78	8	1.36	+	5.9	0.000114	0.00528
gravitropism (GO:0009630)	98	10	1.7	+	5.87	1.68e-05	0.00104
auxin polar transport (GO:0009926)	70	7	1.22	+	5.75	0.00035	0.0137
response to nematode (GO:0009624)	84	8	1.46	+	5.48	0.000182	0.00784
monocarboxylic acid catabolic process (GO:0072329)	63	6	1.1	+	5.48	0.00117	0.0385
response to gravity (GO:0009629)	108	10	1.88	+	5.32	3.64e-05	0.00203
auxin transport (GO:0060918)	98	9	1.7	+	5.28	9.42e-05	0.00449
cellular response to nitrogen compound (GO:1901699)	66	6	1.15	+	5.23	0.00146	0.0462
hormone transport (GO:0009914)	101	9	1.76	+	5.12	0.000117	0.00538
abscisic acid-activated signaling pathway (GO:0009738)	147	13	2.56	+	5.09	4.06e-06	0.000299
export across plasma membrane (GO:0140115)	85	7	1.48	+	4.74	0.00102	0.0346
export from cell (GO:0140352)	167	13	2.9	+	4.48	1.46e-05	0.00093
cellular response to abscisic acid stimulus (GO:0071215)	219	17	3.81	+	4.46	7.53e-07	6.11e-05
cellular response to alcohol (GO:0097306)	219	17	3.81	+	4.46	7.53e-07	6.02e-05
cell death (GO:0008219)	143	11	2.49	+	4.42	7.27e-05	0.00359
regulation of stomatal movement (GO:0010119)	109	8	1.9	+	4.22	0.000923	0.0315
inorganic anion transport (GO:0015698)	124	9	2.16	+	4.17	0.000485	0.0177
inorganic ion transmembrane transport (GO:0098660)	234	16	4.07	+	3.93	7.28e-06	0.000492
response to bacterium (GO:0009617)	1403	95	24.4	+	3.89	4.12e-29	2.13e-26
intracellular monoatomic cation homeostasis (GO:0030003)	180	12	3.13	+	3.83	0.000125	0.00572
carboxylic acid transport (GO:0046942)	137	9	2.38	+	3.78	0.000948	0.0322
organic anion transport (GO:0015711)	170	11	2.96	+	3.72	0.000302	0.0121
organic acid transport (GO:0015849)	140	9	2.43	+	3.7	0.00109	0.0365
defense response to bacterium (GO:0042742)	1105	71	19.22	+	3.69	1.73e-20	6.14e-18
intracellular monoatomic ion homeostasis (GO:0006873)	188	12	3.27	+	3.67	0.000183	0.00781
defense response to fungus (GO:0050832)	930	59	16.17	+	3.65	7.11e-17	1.68e-14
response to fungus (GO:0009620)	1186	75	20.62	+	3.64	3e-21	1.13e-18
regulation of defense response (GO:0031347)	885	55	15.39	+	3.57	2e-15	3.9e-13
tropism (GO:0009606)	179	11	3.11	+	3.53	0.000456	0.0169
response to nitrogen compound (GO:1901698)	266	16	4.63	+	3.46	3.22e-05	0.00183
response to salicylic acid (GO:0009751)	418	25	7.27	+	3.44	2.3e-07	2.07e-05
inorganic cation transmembrane transport (GO:0098662)	184	11	3.2	+	3.44	0.000566	0.02
response to metal ion (GO:0010038)	235	14	4.09	+	3.43	0.000109	0.00511
intracellular chemical homeostasis (GO:0055082)	252	15	4.38	+	3.42	6.31e-05	0.00325
monoatomic ion homeostasis (GO:0050801)	269	16	4.68	+	3.42	3.65e-05	0.00201
chemical homeostasis (GO:0048878)	547	32	9.51	+	3.36	7.55e-09	8.41e-07
response to hypoxia (GO:0001666)	343	20	5.96	+	3.35	5.3e-06	0.000376
protein autophosphorylation (GO:0046777)	172	10	2.99	+	3.34	0.00122	0.0397
immune system process (GO:0002376)	260	15	4.52	+	3.32	8.78e-05	0.00426
cellular response to organic cyclic compound (GO:0071407)	298	17	5.18	+	3.28	3.46e-05	0.00195
regulation of response to stress (GO:0080134)	1018	58	17.7	+	3.28	1.15e-14	1.99e-12
monoatomic cation homeostasis (GO:0055080)	246	14	4.28	+	3.27	0.000171	0.00742
response to decreased oxygen levels (GO:0036293)	353	20	6.14	+	3.26	7.92e-06	0.000529
response to oxygen levels (GO:0070482)	355	20	6.17	+	3.24	8.57e-06	0.000565
defense response to other organism (GO:0098542)	2299	128	39.98	+	3.2	8.43e-32	5.32e-29
response to external biotic stimulus (GO:0043207)	2677	147	46.55	+	3.16	1.93e-36	2.73e-33
response to other organism (GO:0051707)	2677	147	46.55	+	3.16	1.93e-36	2.19e-33
response to biotic stimulus (GO:0009607)	2680	147	46.6	+	3.15	2.17e-36	2.06e-33
regulation of hormone levels (GO:0010817)	311	17	5.41	+	3.14	5.73e-05	0.00298
biological process involved in interspecies interaction between organisms (GO:0044419)	2691	147	46.8	+	3.14	3.38e-36	2.74e-33
protein phosphorylation (GO:0006468)	1070	58	18.61	+	3.12	8.63e-14	1.36e-11
innate immune response (GO:0045087)	205	11	3.56	+	3.09	0.00131	0.0421
metal ion transport (GO:0030001)	226	12	3.93	+	3.05	0.000874	0.0302
inorganic ion homeostasis (GO:0098771)	284	15	4.94	+	3.04	0.00022	0.00909
response to external stimulus (GO:0009605)	3199	168	55.63	+	3.02	4.36e-40	1.24e-36
phosphorylation (GO:0016310)	1105	58	19.22	+	3.02	3.1e-13	4.51e-11
homeostatic process (GO:0042592)	611	32	10.63	+	3.01	8.63e-08	8.45e-06
monoatomic cation transport (GO:0006812)	269	14	4.68	+	2.99	0.000406	0.0153
defense response (GO:0006952)	2619	136	45.54	+	2.99	5.1e-31	2.89e-28
response to organic cyclic compound (GO:0014070)	964	50	16.76	+	2.98	2.3e-11	2.97e-09
response to inorganic substance (GO:0010035)	2250	114	39.13	+	2.91	9.48e-25	4.14e-22
cellular response to hypoxia (GO:0071456)	239	12	4.16	+	2.89	0.00138	0.0442
purine-containing compound metabolic process (GO:0072521)	239	12	4.16	+	2.89	0.00138	0.0439
response to abscisic acid (GO:0009737)	1181	59	20.54	+	2.87	1.35e-12	1.83e-10
cellular response to decreased oxygen levels (GO:0036294)	241	12	4.19	+	2.86	0.00147	0.0465
cellular homeostasis (GO:0019725)	302	15	5.25	+	2.86	0.000408	0.0153
cellular response to oxygen levels (GO:0071453)	242	12	4.21	+	2.85	0.00152	0.0478
cellular response to oxygen-containing compound (GO:1901701)	1258	62	21.88	+	2.83	5.96e-13	8.25e-11
regulation of response to stimulus (GO:0048583)	1477	72	25.68	+	2.8	1.04e-14	1.91e-12
monoatomic ion transport (GO:0006811)	330	16	5.74	+	2.79	0.000342	0.0135
response to oxidative stress (GO:0006979)	743	36	12.92	+	2.79	8.43e-08	8.39e-06
response to alcohol (GO:0097305)	1324	64	23.02	+	2.78	5.48e-13	7.77e-11
hormone-mediated signaling pathway (GO:0009755)	864	41	15.02	+	2.73	1.79e-08	1.91e-06
response to salt (GO:1902074)	1471	69	25.58	+	2.7	2.33e-13	3.58e-11
response to extracellular stimulus (GO:0009991)	342	16	5.95	+	2.69	0.000495	0.018
response to osmotic stress (GO:0006970)	1056	49	18.36	+	2.67	1.34e-09	1.62e-07
response to red or far red light (GO:0009639)	410	19	7.13	+	2.66	0.000171	0.00747
secondary metabolite biosynthetic process (GO:0044550)	369	17	6.42	+	2.65	0.000395	0.0153
cellular response to endogenous stimulus (GO:0071495)	1160	53	20.17	+	2.63	4.55e-10	5.74e-08
cellular response to chemical stimulus (GO:0070887)	2130	96	37.04	+	2.59	2.5e-17	6.16e-15
phosphate-containing compound metabolic process (GO:0006796)	1827	82	31.77	+	2.58	1.05e-14	1.87e-12
cellular response to organic substance (GO:0071310)	1649	74	28.68	+	2.58	2.77e-13	4.13e-11
regulation of biological quality (GO:0065008)	670	30	11.65	+	2.57	4.68e-06	0.000341
cellular response to hormone stimulus (GO:0032870)	1126	50	19.58	+	2.55	4.63e-09	5.37e-07
phosphorus metabolic process (GO:0006793)	1875	83	32.61	+	2.55	1.31e-14	2.12e-12
cellular response to lipid (GO:0071396)	837	37	14.56	+	2.54	7.05e-07	5.8e-05
signal transduction (GO:0007165)	2230	97	38.78	+	2.5	1.54e-16	3.37e-14
response to wounding (GO:0009611)	943	41	16.4	+	2.5	2.04e-07	1.86e-05
response to auxin (GO:0009733)	418	18	7.27	+	2.48	0.000578	0.0201
response to endogenous stimulus (GO:0009719)	2753	118	47.87	+	2.46	9.87e-20	3.29e-17
signaling (GO:0023052)	2300	98	40	+	2.45	4.86e-16	9.84e-14
response to acid chemical (GO:0001101)	1396	59	24.28	+	2.43	9.32e-10	1.15e-07
response to hormone (GO:0009725)	2722	115	47.33	+	2.43	7.25e-19	2.28e-16
response to oxygen-containing compound (GO:1901700)	3436	144	59.75	+	2.41	8.97e-24	3.64e-21
cell communication (GO:0007154)	2525	104	43.91	+	2.37	3.17e-16	6.65e-14
response to water (GO:0009415)	1363	56	23.7	+	2.36	5.9e-09	6.7e-07
response to chemical (GO:0042221)	5314	218	92.41	+	2.36	6.45e-38	1.22e-34
response to lipid (GO:0033993)	2756	113	47.93	+	2.36	1.32e-17	3.41e-15
response to salt stress (GO:0009651)	711	29	12.36	+	2.35	3.76e-05	0.00205
response to water deprivation (GO:0009414)	1250	50	21.74	+	2.3	1.2e-07	1.13e-05
response to organic substance (GO:0010033)	4566	182	79.4	+	2.29	1.23e-28	5.81e-26
transmembrane transport (GO:0055085)	922	36	16.03	+	2.25	1.1e-05	0.000717
response to stress (GO:0006950)	5760	224	100.16	+	2.24	9.87e-36	7e-33
monocarboxylic acid metabolic process (GO:0032787)	699	26	12.16	+	2.14	0.000398	0.0153
cellular response to stimulus (GO:0051716)	3858	143	67.09	+	2.13	8.89e-19	2.52e-16
root system development (GO:0022622)	1293	46	22.48	+	2.05	7.14e-06	0.000488
growth (GO:0040007)	1411	50	24.54	+	2.04	3.46e-06	0.000258
developmental growth (GO:0048589)	1129	40	19.63	+	2.04	3.96e-05	0.00214
root development (GO:0048364)	1275	45	22.17	+	2.03	1.57e-05	0.000991
cellular catabolic process (GO:0044248)	1081	38	18.8	+	2.02	7.62e-05	0.00373
organic acid metabolic process (GO:0006082)	2175	75	37.82	+	1.98	2.2e-08	2.32e-06
response to stimulus (GO:0050896)	9761	333	169.74	+	1.96	5.32e-51	3.02e-47
oxoacid metabolic process (GO:0043436)	2055	70	35.74	+	1.96	1.16e-07	1.12e-05
response to abiotic stimulus (GO:0009628)	4740	154	82.43	+	1.87	4.31e-15	8.16e-13
plant organ development (GO:0099402)	2236	69	38.88	+	1.77	4.8e-06	0.000345
carboxylic acid metabolic process (GO:0019752)	1561	48	27.15	+	1.77	0.00021	0.00883
catabolic process (GO:0009056)	2266	68	39.41	+	1.73	1.73e-05	0.00106
small molecule metabolic process (GO:0044281)	3100	93	53.91	+	1.73	2.88e-07	2.51e-05
protein modification process (GO:0036211)	3177	95	55.25	+	1.72	1.88e-07	1.75e-05
regulation of cellular process (GO:0050794)	6167	183	107.24	+	1.71	1.3e-14	2.17e-12
anatomical structure morphogenesis (GO:0009653)	1730	51	30.08	+	1.7	0.0003	0.0121
transport (GO:0006810)	2449	72	42.59	+	1.69	1.65e-05	0.00103
organic substance catabolic process (GO:1901575)	1939	56	33.72	+	1.66	0.000299	0.0121
establishment of localization (GO:0051234)	2502	72	43.51	+	1.65	2.97e-05	0.00173
localization (GO:0051179)	2932	84	50.99	+	1.65	6.87e-06	0.000482
response to light stimulus (GO:0009416)	2202	63	38.29	+	1.65	0.000127	0.00578
response to radiation (GO:0009314)	2315	66	40.26	+	1.64	9.22e-05	0.00444
biological regulation (GO:0065007)	8670	244	150.77	+	1.62	2.26e-18	6.12e-16
regulation of biological process (GO:0050789)	8247	231	143.41	+	1.61	1.09e-16	2.47e-14
regulation of cellular biosynthetic process (GO:0031326)	2905	80	50.52	+	1.58	4.89e-05	0.00257
regulation of DNA-templated transcription (GO:0006355)	2449	67	42.59	+	1.57	0.000266	0.0109
regulation of RNA biosynthetic process (GO:2001141)	2457	67	42.73	+	1.57	0.000362	0.0141
regulation of biosynthetic process (GO:0009889)	3065	82	53.3	+	1.54	0.0001	0.00475
regulation of macromolecule biosynthetic process (GO:0010556)	2679	71	46.59	+	1.52	0.000456	0.0168
developmental process (GO:0032502)	6156	159	107.05	+	1.49	7.18e-08	7.27e-06
organonitrogen compound metabolic process (GO:1901564)	6362	164	110.63	+	1.48	4.08e-08	4.21e-06
regulation of RNA metabolic process (GO:0051252)	2721	70	47.32	+	1.48	0.00116	0.0385
multicellular organism development (GO:0007275)	4702	119	81.77	+	1.46	2.27e-05	0.00136
anatomical structure development (GO:0048856)	5760	145	100.16	+	1.45	1.82e-06	0.000138
macromolecule modification (GO:0043412)	3899	98	67.8	+	1.45	0.000208	0.00882
protein metabolic process (GO:0019538)	4634	116	80.58	+	1.44	4.62e-05	0.00247
multicellular organismal process (GO:0032501)	5047	125	87.77	+	1.42	2.98e-05	0.00172
system development (GO:0048731)	4006	99	69.66	+	1.42	0.00032	0.0127
cellular process (GO:0009987)	15272	360	265.58	+	1.36	7.71e-19	2.3e-16
cellular metabolic process (GO:0044237)	9231	201	160.52	+	1.25	0.000136	0.00607
organic substance metabolic process (GO:0071704)	12086	263	210.17	+	1.25	1.57e-06	0.000122
metabolic process (GO:0008152)	12903	277	224.38	+	1.23	1.77e-06	0.000136
biological_process (GO:0008150)	26337	473	457.99	+	1.03	6.72e-05	0.00337
#GO slim set - biological process
PANTHER GO-Slim Biological Process	Arabidopsis thaliana - REFLIST (27430)	Input (477)	Input (expected)	overrepresented	fold Enrichment	raw P-value	FDR
NADP metabolic process (GO:0006739)	19	5	0.33	+	15.13	4.64e-05	0.0347
glucose 6-phosphate metabolic process (GO:0051156)	23	6	0.4	+	15	8.22e-06	0.0123
response to hormone (GO:0009725)	129	10	2.24	+	4.46	0.000145	0.0361
response to endogenous stimulus (GO:0009719)	131	10	2.28	+	4.39	0.000163	0.0304
cellular response to chemical stimulus (GO:0070887)	205	12	3.56	+	3.37	0.000386	0.0412
response to chemical (GO:0042221)	297	16	5.16	+	3.1	0.00011	0.0412
signal transduction (GO:0007165)	442	19	7.69	+	2.47	0.00042	0.0418
signaling (GO:0023052)	447	19	7.77	+	2.44	0.000479	0.0447
cell communication (GO:0007154)	472	20	8.21	+	2.44	0.000548	0.0482
phosphate-containing compound metabolic process (GO:0006796)	811	29	14.1	+	2.06	0.000361	0.0415
#GO complete set - molecular function
GO molecular function complete	Arabidopsis thaliana - REFLIST (27430)	Input (477)	Input (expected)	overrepresented	fold Enrichment	raw P-value	FDR
oxidoreductase activity, acting on other nitrogenous compounds as donors (GO:0016661)	5	3	0.09	+	34.5	0.000261	0.0304
indole-3-acetic acid amido synthetase activity (GO:0010279)	6	3	0.1	+	28.75	0.000386	0.0394
P-type ion transporter activity (GO:0015662)	49	6	0.85	+	7.04	0.000345	0.0388
transmembrane receptor protein serine/threonine kinase activity (GO:0004675)	49	6	0.85	+	7.04	0.000345	0.0375
P-type transmembrane transporter activity (GO:0140358)	49	6	0.85	+	7.04	0.000345	0.0363
transmembrane signaling receptor activity (GO:0004888)	112	12	1.95	+	6.16	1.53e-06	0.000384
transmembrane receptor protein kinase activity (GO:0019199)	80	8	1.39	+	5.75	0.000134	0.0174
signaling receptor activity (GO:0038023)	177	16	3.08	+	5.2	2.42e-07	7.92e-05
molecular transducer activity (GO:0060089)	220	17	3.83	+	4.44	7.99e-07	0.000237
calmodulin binding (GO:0005516)	170	13	2.96	+	4.4	1.74e-05	0.00299
protein serine/threonine kinase activity (GO:0004674)	760	50	13.22	+	3.78	5.27e-15	1.72e-11
antiporter activity (GO:0015297)	186	12	3.23	+	3.71	0.000167	0.0202
salt transmembrane transporter activity (GO:1901702)	315	20	5.48	+	3.65	1.58e-06	0.000368
protein kinase activity (GO:0004672)	1027	56	17.86	+	3.14	1.92e-13	3.13e-10
secondary active transmembrane transporter activity (GO:0015291)	275	14	4.78	+	2.93	0.0005	0.0466
phosphotransferase activity, alcohol group as acceptor (GO:0016773)	1185	59	20.61	+	2.86	1.55e-12	1.01e-09
kinase activity (GO:0016301)	1280	63	22.26	+	2.83	4.01e-13	3.27e-10
inorganic molecular entity transmembrane transporter activity (GO:0015318)	512	24	8.9	+	2.7	2.08e-05	0.0034
inorganic cation transmembrane transporter activity (GO:0022890)	373	17	6.49	+	2.62	0.000444	0.0427
transferase activity, transferring phosphorus-containing groups (GO:0016772)	1487	64	25.86	+	2.48	9.7e-11	5.28e-08
active transmembrane transporter activity (GO:0022804)	545	22	9.48	+	2.32	0.0004	0.0396
transmembrane transporter activity (GO:0022857)	1290	48	22.43	+	2.14	1.33e-06	0.000361
transporter activity (GO:0005215)	1336	48	23.23	+	2.07	3.45e-06	0.000751
transcription regulatory region nucleic acid binding (GO:0001067)	1006	36	17.49	+	2.06	7.29e-05	0.0108
transcription cis-regulatory region binding (GO:0000976)	1006	36	17.49	+	2.06	7.29e-05	0.0103
sequence-specific double-stranded DNA binding (GO:1990837)	1026	36	17.84	+	2.02	0.00014	0.0175
sequence-specific DNA binding (GO:0043565)	1277	44	22.21	+	1.98	2.72e-05	0.00423
oxidoreductase activity (GO:0016491)	1434	49	24.94	+	1.96	1.14e-05	0.00207
catalytic activity, acting on a protein (GO:0140096)	2536	84	44.1	+	1.9	1.86e-08	7.58e-06
DNA-binding transcription factor activity (GO:0003700)	1645	54	28.61	+	1.89	1.11e-05	0.00214
transferase activity (GO:0016740)	3424	109	59.54	+	1.83	5.91e-10	2.75e-07
transcription regulator activity (GO:0140110)	1797	55	31.25	+	1.76	8.21e-05	0.0112
catalytic activity (GO:0003824)	8339	222	145.01	+	1.53	3.21e-13	3.49e-10
protein binding (GO:0005515)	5764	151	100.23	+	1.51	8.91e-08	3.23e-05
binding (GO:0005488)	10452	231	181.76	+	1.27	5.97e-06	0.00122
#GO slim set - molecular function
PANTHER GO-Slim Molecular Function	Arabidopsis thaliana - REFLIST (27430)	Input (477)	Input (expected)	overrepresented	fold Enrichment	raw P-value	FDR
active ion transmembrane transporter activity (GO:0022853)	96	8	1.67	+	4.79	0.000422	0.0232
inorganic cation transmembrane transporter activity (GO:0022890)	195	12	3.39	+	3.54	0.000252	0.0158
cation transmembrane transporter activity (GO:0008324)	218	13	3.79	+	3.43	0.000188	0.0138
ion transmembrane transporter activity (GO:0015075)	315	18	5.48	+	3.29	2.01e-05	0.00295
inorganic molecular entity transmembrane transporter activity (GO:0015318)	281	16	4.89	+	3.27	5.97e-05	0.00657
transmembrane transporter activity (GO:0022857)	626	29	10.89	+	2.66	3.62e-06	0.00159
transporter activity (GO:0005215)	664	29	11.55	+	2.51	1.61e-05	0.00355
oxidoreductase activity (GO:0016491)	816	31	14.19	+	2.18	7.39e-05	0.0065
#GO complete set - cellular component
GO cellular component complete	Arabidopsis thaliana - REFLIST (27430)	Input (477)	Input (expected)	overrepresented	fold Enrichment	raw P-value	FDR
plasma membrane (GO:0005886)	2943	120	51.18	+	2.34	1.61e-18	7.93e-16
cell periphery (GO:0071944)	3458	135	60.13	+	2.24	1.87e-19	1.84e-16
membrane (GO:0016020)	4858	150	84.48	+	1.78	6.08e-13	2e-10
cellular anatomical entity (GO:0110165)	24514	453	426.29	+	1.06	2.23e-05	0.00551
#GO slim set - cellular component
PANTHER GO-Slim Cellular Component	Arabidopsis thaliana - REFLIST (27430)	Input (477)	Input (expected)	overrepresented	fold Enrichment	raw P-value	FDR
plasma membrane (GO:0005886)	1918	54	33.35	+	1.62	0.000581	0.0256
cell periphery (GO:0071944)	2092	58	36.38	+	1.59	0.00067	0.0266

## Sheet: S1C
#percent identity matrices - created by Clustal2.1 (https://www.ebi.ac.uk/Tools/msa/mafft/)
#mafft v7.487
#mafft --thread 8 --anysymbol --bl 62 --op 1.53 --ep 0.123 --reorder --retree 2 --treeout --maxiterate 2 input.txt
#comparison of coding sequences from Arabidopsis NLP7 and the BvNLP7 genes
1: Arabidopsis 100.00 63.53 63.46 44.55 52.64 45.09 44.01 43.22
2: Bv05_g11465_rycp.t1 63.53 100.00 99.50 44.24 53.62 45.17 44.44 43.41
3: Bv05_g11053_rycp.t1 63.46 99.50 100.00 44.31 53.86 45.25 44.51 43.37
4: Bv05_g11459_hany.t1 44.55 44.24 44.31 100.00 92.46 90.68 90.62 90.31
5: Bv05_g11050_nxxw.t1 52.64 53.62 53.86 92.46 100.00 84.93 84.19 81.82
6: Bv05_g11461_tlqs.t1 45.09 45.17 45.25 90.68 84.93 100.00 93.67 96.34
7: Bv05_g11045_mdsr.t1 44.01 44.44 44.51 90.62 84.19 93.67 100.00 93.49
8: Bv05_g11464_mdsr.t1 43.22 43.41 43.37 90.31 81.82 96.34 93.49 100.00
#comparison of aa sequences from Arabidopsis NLP7 and the BvNLP7 genes
1: Arabidopsis 100.00 60.86 60.86 21.23 22.33 19.82 21.24 26.52
2: Bv05_g11465_rycp.t1 60.86 100.00 99.80 20.88 21.49 18.31 20.21 30.90
3: Bv05_g11053_rycp.t1 60.86 99.80 100.00 20.99 21.60 18.31 20.32 31.46
4: Bv05_g11459_hany.t1 21.23 20.88 20.99 100.00 80.82 80.43 80.84 80.87
5: Bv05_g11461_tlqs.t1 22.33 21.49 21.60 80.82 100.00 91.98 86.17 71.04
6: Bv05_g11464_mdsr.t1 19.82 18.31 18.31 80.43 91.98 100.00 86.66 55.00
7: Bv05_g11045_mdsr.t1 21.24 20.21 20.32 80.84 86.17 86.66 100.00 67.21
8: Bv05_g11050_nxxw.t1 26.52 30.90 31.46 80.87 71.04 55.00 67.21 100.00
#PB1_NLP domain of Arabidopsis NLP7 and the BvNLP7 genes (manually extracted from the aa sequences)
1: OAP00229.1_NLP7_Ath_domain 100.00 65.43 65.43 39.51 37.04 49.38 46.91
2: Bv05_g11465_rycp.t1 65.43 100.00 98.77 40.74 39.51 49.38 46.91
3: Bv05_g11053_rycp.t1 65.43 98.77 100.00 40.74 39.51 49.38 46.91
4: Bv05_g11459_hany.t1 39.51 40.74 40.74 100.00 78.05 59.76 57.32
5: Bv05_g11050_nxxw.t1 37.04 39.51 39.51 78.05 100.00 58.54 54.88
6: Bv05_g11461_tlqs.t1 49.38 49.38 49.38 59.76 58.54 100.00 93.90
7: Bv05_g11045_mdsr.t1 46.91 46.91 46.91 57.32 54.88 93.90 100.00
#comparison of PB1_NLP domains from multiple species (downloaded from NCBI: https://www.ncbi.nlm.nih.gov/Structure/cdd/cddsrv.cgi?hslf=1&uid=99728&#seqhrch)
1: gi|33468530|emb|CAE30324.1| 100.00 58.54 52.44 50.00 47.56 48.78 44.44 33.33 38.75 40.74
2: gi|75173883|sp|Q9LE38|Q9LE38_ARATH 58.54 100.00 43.90 43.90 45.12 43.90 38.27 37.04 35.00 39.51
3: gi|75272058|sp|Q9S7B1|Q9S7B1_LOTJA 52.44 43.90 100.00 42.68 45.12 51.22 35.80 35.80 40.00 34.57
4: gi|125606541|gb|EAZ45577.1| 50.00 43.90 42.68 100.00 50.00 48.78 44.44 33.33 40.00 34.57
5: gi|115450519|ref|NP_001048860.1| 47.56 45.12 45.12 50.00 100.00 53.66 39.51 40.74 40.00 38.27
6: gi|75266410|sp|Q9SVF1|Q9SVF1_ARATH 48.78 43.90 51.22 48.78 53.66 100.00 45.68 37.04 38.75 34.15
7: gi|168036338|ref|XP_001770664.1| 44.44 38.27 35.80 44.44 39.51 45.68 100.00 44.44 40.00 35.80
8: gi|75097615|sp|O22864|O22864_ARATH 33.33 37.04 35.80 33.33 40.74 37.04 44.44 100.00 45.00 37.04
9: gi|75205167|sp|Q9SGW2|Q9SGW2_ARATH 38.75 35.00 40.00 40.00 40.00 38.75 40.00 45.00 100.00 51.25
10: gi|125580730|gb|EAZ21661.1| 40.74 39.51 34.57 34.57 38.27 34.15 35.80 37.04 51.25 100.00

## Sheet: S1D
Column1	gene	baseMean	log2FoldChange	lfcSE	stat	pvalue	padj	BR12_treated_Bv01	BR12_treated_Bv02	BR12_treated_Bv03	BR12_untreated_Bv16	BR12_untreated_Bv17	BR12_untreated_Bv18	CR_treated_Bv04	CR_treated_Bv06	CR_treated_Bv07	CR_untreated_Bv19	CR_untreated_Bv20	CR_untreated_Bv21	NT_treated_Bv10	NT_treated_Bv11	NT_treated_Bv12	NT_untreated_Bv22	NT_untreated_Bv23	NT_untreated_Bv24	SUS3_treated_Bv13	SUS3_treated_Bv14	SUS3_treated_Bv15	SUS3_untreated_Bv25	SUS3_untreated_Bv26	SUS3_untreated_Bv27
1	Bv0_tig366_g28505_wpzq	243217690378186	-321167927694297	17773480121578	-180700642472591	5.48498e-59	1.08219e-54	516597910312048	513099078948129	633682062298909	632749745681644	411451062759564	391165856001987	247205986107485	29133458876397	36702378385758	347695640573154	4130512347349	573811309129872	417747266484118	253284507195009	48636901671263	267859028716334	628331415153159	436512807562781	473175134863151	364122520002139	400810961439106	741007010424134	581812178464824	477289244933507
2	Bv04_g10551_nimx	1541937343966	152097728157116	984341355937544	154517258915987	7.34501e-40	7.24585e-37	204139496816858	200575094497905	25198180830239	252162491242018	22286932566143	229986671962614	706302817449958	743000964632943	814021621785294	80035600282877	722117543242833	528821976777186	211194451389193	231852741201585	252191341999141	235715945270374	218624903354661	242141066836713	648707846183353	62421003428938	984239934894846	794851810489556	106792700218812	103758531507284
3	Bv02_g4844_attt	324522962164695	-565803417757413	375893594176085	-150522229302042	3.33826e-37	1.65745e-33	833222435987175	259140948963702	298203323434781	187481406127895	0	0	76248599611075	650125844053825	722622702847998	62978833009477	60657873632398	686679283277838	0	0	0	0	516436779577939	0	801344986461789	520175028574484	426899248870054	730750858030721	790543365256138	326098241880036
4	Bv09_g24714_hvaw	430156004794316	534482288147733	35509553674471	150517884017222	3.36026e-37	1.65745e-33	119984030782153	995101244020614	536765982182606	988964417324644	105005739975097	527838263520753	0	0	428432432518576	524823608412308	0	0	789078170025556	103262145241042	630478354997853	803577086149001	860727965963231	675359438116001	38159285069609	0	0	12820190491767	277383636931978	592905894327338
5	Bv0_tig21_g27751_mrqh	161833486131222	19297249090841	129307185510595	149235705770271	2.31544e-36	9.13674e-34	226636502588512	268988305024322	201287243318477	243725827966263	298302020500684	282299214150831	76248599611075	6305731870898	61979891904354	642908920305078	635463438053693	544607707427251	263412859699708	251336164831971	235979041442054	308037883023784	208296167763102	283321520380371	438831778300503	832280045719174	59291562343063	435886476720079	728132046946443	125992502544559
6	Bv04_g10260_fjyr	237453997850327	147513336108079	10572056890026	139531349142897	3.01075e-30	9.90035e-27	29496074233946	291792708533128	353370938270215	306063395503788	391307104478627	340267166305343	963140205613579	105584347605734	143096432461204	137766197208231	138646568302624	891893781728686	317952086157356	405255211512015	338656944970275	460717529392094	346873370283182	350857464191971	114477855208827	970993386672369	124512280920432	142304114458614	142852573019969	168978179883291
7	Bv05_g14329_bmzr	314550794192343	337475817203587	242630683950843	139090329264356	5.58292e-30	1.57359e-26	433275666713331	643187835327907	26167341631402	778516538946082	418308580472223	475997005496393	3049943984443	312842511424397	342745946014861	498582427991693	51992463113484	686679283277838	500136310707374	874805721004301	408910247384322	106607893429101	497500764326748	52710980535883	343433565626481	450818358097886	628490560836468	448706667211846	825216319872635	127474767280378
8	Bv03_g8165_nqzd	534552038856303	-181813636338992	134749003548983	-134927629556015	1.72512e-27	4.25459e-24	204972719252845	156521133174076	351879921653041	143891979203159	248585017083903	222917409504747	672592910253482	952214394148008	824589621787419	726880697651047	105429161313454	112631188188216	271535723214677	245491137742855	21436264069927	337502376182581	247889654197411	2026078314348	782265343926984	735180707051937	67710964195778	869208915341805	835618206257585	724827455815171
9	Bv04_g10161_nork	486947846740093	414076706275817	313041874185795	132275181188717	6.08642e-26	1.33428e-23	123316920526102	107284352870972	909520136476082	796795976043552	985768171194788	109809210178871	160523367602263	146644927230186	485556756854386	144326492313385	866541051891399	0	928327258853595	681919827063487	378287012998712	109822201773697	972622601538451	873025615125563	572389276044135	0	237166249372252	512807619670681	970842729261924	118581178865468
10	Bv09_g25119_zrdq	724497035097753	414725859824344	3252998269069	127490341377598	3.15632e-23	6.22741e-20	125816587834063	151338314194802	820059139445647	165921044423187	801472382667067	730490453979614	240785051403395	293289854460372	885427027205057	118085311892769	288847017297133	789286532503262	103276407547462	261077876647163	954724366139606	10446502119937	209156895729065	191900913513449	953982126740225	693566704765978	711498748116756	12820190491767	832150910795935	207517063014568
11	Bv01_g508_ayrd	385337216805609	48237114545006	380695642938447	126707818804234	8.58543e-23	1.41266e-19	965704803309136	876414689395238	858825571492169	425582791910321	432452210754583	485893972937408	802616838011315	185750241158236	591236756875635	551064788832924	144423508648567	110500114550457	104436816621029	697506565967795	788998627111599	816970037584818	969179689674599	576526349611221	190796425348045	138713340953196	237166249372252	12820190491767	471552182784363	652196483760072
12	Bv09_g25586_tlvf	670285282089816	320427790410697	252888338300109	126707222865468	8.59196e-23	1.41266e-19	118317585910179	140972676236254	151338186643151	129362170228247	20143958280937	881301386414114	160523367602263	205302898122261	217072432476078	157447082523693	144423508648567	789286532503262	754265897818546	13248728068662	576437353140894	141965285219657	111033907609257	111187224567878	76318570139218	346783352382989	237166249372252	769211429506022	110953454772791	207517063014568
13	Bv03_g7532_hrdc	121904299404881	-260620136007954	209300011805928	-12451988595663	1.36404e-21	2.07019e-18	591587929550894	342066052632086	178921994060868	299970249804631	36430562848503	301621864869002	33549383828873	256139806228725	168231135168961	3240785781946	274404666432276	304664601546259	336518631334428	331218201716551	288218676570447	321430834459601	44757854230088	321207537640537	131649533490151	162988175620005	143485580870213	142304114458614	12898339117337	140815149902743
14	Bv04_g10077_asnc	4206694668269	2880845547652	234669245336435	122761955599331	1.21582e-20	1.66178e-17	248300285924178	836299670495657	607440169836649	499872299088499	62939154756502	583119895941275	126893722089589	952214394148008	131071762188516	156135023502662	779886946702259	85164016857102	749740302431635	813822605041195	135696955662824	591164876376949	605005687275555	136883827579121	123636083625533	596467366098741	528880736100122	539730019703392	934782856460767	150005191264817
15	Bv04_g10331_nyqy	19015229220878	471506957787188	384179524860937	122730892011452	1.26339e-20	1.66178e-17	374950096194229	259140948963701	350388905035867	281222109191842	360019679914618	38174017272483	0	0	17137297300743	0	0	0	545392264576487	409151896238092	432328014855671	321430834459601	301254788087131	387096263310391	0	0	118583124686126	0	416075455397967	889358841491007
16	Bv04_g10790_oiop	149988723127391	-49206159060695	413459736228541	-119010763924776	1.1683e-18	1.44067e-15	166644487197435	207312759170961	119281329373912	51557386685171	600032799857697	471284163857815	320244118366515	371011665892371	32789362168755	44216389008737	320620189199818	317293186066311	232081814713399	194834236303853	540410018569589	535718057432668	430363982981616	823609070873172	270930923994224	346783352382989	215821286928749	194866895474859	177525527636466	182318562505656
17	Bv09_g25782_epfe	246889958649496	112084353754755	956112781383266	117229218076759	9.72587e-18	1.12877e-14	382449098118113	376272657895295	342188313641411	306063395503788	398164622191286	275229951692964	161325984440274	172552197707519	167945513547282	1364541381872	164642799859366	119182266407993	257610814331873	348753282983897	299026876941839	350895327618397	333962450793734	393685135877376	183164568334123	114438506286386	16008721832627	133329981114377	156721754866568	191212150920567
18	Bv09_g24774_sfpc	105212549309731	19348685249427	165523535575627	11689386154144	1.44427e-17	1.58308e-14	949873577025379	162740515949205	157302253111847	155609567086152	152579769106672	109337926015013	58591029174826	479040095618608	359883243315604	262411804206154	4332705259457	497250515477055	196109133432822	19873092102993	230574941256358	203572861824414	166120497430904	17131068674162	362513208161285	693566704765978	557340686024793	230763428851807	339794955241673	459502068103687
19	Bv03_g8177_yezl	160582442507698	321261272447601	275577587922719	116577431012893	2.09523e-17	2.17573e-16	334955419266844	30526803787924	118535821065325	24841286311946	514742423306496	356762112040366	12841869408181	229743719327292	259915675727936	511703018202001	115538806918853	142071575850587	2355630419341	214317659934239	219766740884966	455360348817768	261661301652822	212491140285279	457911420835308	242748346668092	177874687029189	307684571802409	402206273551368	785600309983723
20	Bv08_g22876_uhft	379126754037184	522603865943435	454805077878573	114907218798239	1.46879e-16	1.44897e-13	134982034629922	953638692186422	15655674480326	656184921447631	110148878259592	928429802799896	0	195526569640248	142810810839525	91844131472154	0	0	626620899726177	798820368845799	48636901671263	669647571790835	525044059237571	601234621737416	0	0	0	384605714753011	693459092329946	741132367909173
21	Bv09_g25118_guwf	336549190494389	479278035654831	421705566282319	113652290596982	6.23008e-16	5.85331e-13	541594583391664	611572639554335	864789637960864	721803413592394	630034439850582	48542268877355	802616838011315	0	542681081190196	91844131472154	0	0	881910895910916	642952979802716	342259678427406	642861668919201	809084288005437	634178984572343	0	0	0	256403809835341	0	889358841491007
22	Bv05_g11459_hany	157064399911123	234173853338598	206274643362948	113525273645273	7.20495e-17	6.46153e-13	368284316706331	256031257576137	115553787830978	267629707247569	313731435354167	297851591558139	497622439567016	523033573787664	942551351540867	865958953880309	491039929405126	442000458201827	271535723214677	241594453016778	239581774899184	259823257854844	249611110129337	27508542967164	324353923091676	346783352382989	284599499246703	282044190818875	346729546164973	785600309983723
23	Bv05_g13947_xhki	310658324528259	501317173400675	443151316914395	113125506856503	1.13734e-15	9.75643e-13	316624525675126	792971303828927	581496480697823	464016480166539	360019679914618	287483339953267	802616838011315	0	314183783846956	104964721682462	0	157857306500652	102115998473895	58450270891156	48636901671263	696433474662468	955408042219187	691831619533465	0	0	0	12820190491767	0	444679420745504
24	Bv04_g10171_zsje	3602146826949	-478551353375444	423497020138753	-112999934029914	1.31228e-15	1.0788e-12	833222435987175	259140948963702	745508308586952	421833163787763	428594857041212	94256832771563	513674776327242	865205070658098	437001081168947	524823608412309	288847017297133	29992888235124	464163629426798	194834236303853	18013667285653	535718057432668	774655169366908	823609070873172	591468918578939	169923842667665	984239934894846	133329981114377	416075455397967	370566183954586
25	Bv09_g25706_frlu	303542622941565	50576682697072	450252311012466	112329645978589	2.80893e-15	2.21681e-12	52493013467192	834433855663119	7827837240163	309344320111026	741469102681297	494848372050706	0	0	456994594686481	524823608412308	0	0	440955447955458	720886674324257	378287012998712	562503960304301	800477008345805	494165442523904	0	0	0	12820190491767	0	889358841491007
26	Bv05_g13098_mlqe	447407042274293	331225493452379	297612348704965	111294270850547	9.02135e-15	6.84581e-12	916544679585892	118686554625375	685867643899996	114832361253335	728611256970061	523125421882175	401308419005658	342171496870434	17137297300743	91844131472154	866541051891399	473571919501957	464163629426798	126642253597505	648492022283506	910720697635535	5594731778761	757720345203319	38159285069609	0	355749374058378	141022095409437	624113183096951	192694415656385
27	Bv0_tig154_g27630_snmn	134480388512916	271557344563061	244451955149525	111088227703868	1.13648e-14	8.30471e-15	320790637855062	314078830144006	902065053390212	26716100373225	303873753642219	333197903847475	353151408724979	298178018701378	319896216280537	45922065736077	25996231556742	165750171825685	184505042697152	155867389043083	171129839213703	155358236655474	33568390672566	168839859529	400672493230894	173391676191495	284599499246703	34614514327771	332860364318374	874536194132824
28	Bv04_g10841_xnib	23237955744718	398203975075131	360612424923811	1104243635419	2.38478e-14	1.68042e-13	291627852595511	404259880383374	700777810071735	529634972311302	630034439850582	490135530412128	160523367602263	24440821205031	656929729861816	787235412618463	288847017297133	0	406143175748448	29225135445578	216164007427835	482146251689401	473400381279777	362387991184196	190796425348045	0	0	0	208037727698984	444679420745504
29	Bv0_tig147_g27572_jkwg	149808657792466	261112253970628	240981902554261	108353470199628	2.34076e-13	1.59253e-10	294127519903473	34724887161136	118535821065325	378243736863027	310731271354879	345451292107779	321046735204526	288401690219366	17137297300743	760994232197847	34661642075656	48146478482699	163617679372946	175350812673468	190944873227921	235715945270374	331380266895844	193548131655196	362513208161285	346783352382989	379465998995603	358965333769477	353664137088272	933826783565557
30	Bv0_tig366_g28563_kiur	149241503049981	134108492699724	126895775670031	105683969376922	4.17571e-12	2.74623e-09	204139496816858	157557696969931	202778259935651	157953084662751	200153798238246	200295769639571	73840749097041	718560143427912	688348108246512	118085311892769	837656350161686	96292956965398	24716713266977	216266002297277	201753073599313	21696581326023	332240994861807	224845276348376	667787488718157	970993386672369	794506935397045	807672000981323	776674183409539	105240796243103
31	Bv08_g22960_jdwr	241738930537257	462210074060705	438618418241421	10537862862984	5.77974e-13	3.67852e-09	458272339792946	336883233652812	126736412459782	360901706796197	437166754182036	480709847134972	240785051403395	48881642410062	0	393617706309231	0	789286532503262	533788173840817	642952979802716	432328014855671	776791183277368	507829499918307	452984988980245	190796425348045	0	355749374058378	12820190491767	693459092329946	103758531507284
32	Bv04_g10006_duks	915432642163911	466363671852179	446690182317641	104404280710282	1.62078e-11	9.99313e-09	183308935917178	281945352472507	12971844569413	229196018991351	172723727387609	205479895442007	802616838011315	146644927230186	485556756854386	262411804206154	288847017297133	789286532503262	128805407165936	222111029386393	145910705013789	235715945270374	611116855833894	116128878993117	0	346783352382989	474332498744504	512807619670681	485421364630962	296452947163669
33	Bv05_g13825_gmoa	112257948589765	118928669795663	115914257538138	102600553479397	1.06646e-10	6.37611e-08	164978042325461	199020248804123	162520811271956	166389747938506	161151666247496	14892579577907	882878521812447	640349515571813	805452973134923	774114822408155	4332705259457	860322320428556	116040907356699	185092524488661	136903871370962	133929514358167	176449233022462	138366323906693	705946773787766	485496693336185	581057310962018	564088381637749	76280500156294	548437952252788
34	Bv04_g9975_quxm	619515392745108	137226215623551	134581295211959	101965295702814	2.05484e-11	1.19241e-08	799893538547688	927724597290051	93934046881956	118581989375893	921478942638606	102268663557146	288942061684074	327507004147416	371308108182766	354255935678308	375501122486273	268357421051109	881910895910916	681919827063487	104479270256787	508932154561034	645545974472424	102127524788273	400672493230894	450818358097886	426899248870054	34614514327771	291252818778577	38538883131277
35	Bv04_g10677_atoz	23356123508861	359828223321493	353504656958532	101788821232899	2.46375e-10	1.38885e-07	574923480831151	673766467305624	238562658747825	459329445013342	4243089084708	410017222556299	240785051403395	439934781690558	856864865037152	131205902103077	0	157857306500652	324914540598758	370185048977321	198150340142182	776791183277368	309862067746763	387096263310391	0	104035005714897	237166249372252	102561523934136	624113183096951	592905894327338
36	Bv0_tig21_g27785_twjk	951072395927156	190886286036648	189584879880334	100686450394744	7.60181e-10	4.16621e-07	134148812193935	123351091706722	113317262905217	138267537019322	156437122820042	139500112501913	385256082245431	444822945931564	722622702847998	498582427991693	635463438053693	197321633125816	20075076972709	202627605756007	178335306127964	16875118809129	110173179643294	138366323906693	305274280556872	416140022859587	32017443665254	230763428851807	228841500468882	400211478670953
37	Bv04_g9722_qgkc	5538009263555	441043087808281	439488423622971	100353744058261	1.06554e-09	5.68194e-07	113318251294256	891444864435133	108844213053695	665558991754025	110148878259592	110751778506587	0	977632848201241	428432432518576	170567672734	288847017297133	0	102115998473895	122745568871428	756574025997424	117857972635187	134273562690264	116952488063991	38159285069609	0	0	256403809835341	693459092329946	222339710372752
38	Bv05_g13897_nzuq	352602570140662	192434226113542	191823493581353	100318382550952	1.10441e-09	5.73421e-08	535762026339753	636450170654851	502472599987606	627594007013127	344590265061135	256849869302509	10353757210346	139801497292777	270198054108382	1364541381872	12998115778371	109710828017953	429351357219788	66438474579614	498978583812587	420538675084644	974344057470378	812902152951821	146913247517995	124842006857876	138742255882768	141022095409437	13175722754269	185283091977293
39	Bv09_g25710_vhpx	845860852683813	497928307090338	497942976615544	999970539748736	1.52851e-09	7.7327e-07	129982700013999	176734127193244	208742326404347	731177483898789	171009347959444	966132535908521	802616838011315	48881642410062	125673513538782	104964721682462	0	0	201911178800657	190937551577776	900683364282647	171429778378454	265964941482638	194371740726069	0	346783352382989	118583124686126	0	138691818465989	163049120940018
40	Bv03_g7720_ccqm	570904860597347	237907537932114	238013412894964	999555172283938	1.59397e-09	7.75694e-07	674910173149612	100546688197916	894609970304342	599940499609262	972910325483552	928429802799896	272889724923847	14175676298918	297046486546213	341135345468001	115538806918853	189428767800783	146211543269441	681919827063487	846642362425689	109822201773697	122223371166779	120246924347483	114477855208827	346783352382989	474332498744504	115381714425903	145626409389289	296452947163669
41	Bv03_g7815_iqax	276559016941071	955703816373166	956235346993571	999444142467567	1.61193e-10	7.75694e-07	414111550685626	364352174242964	287766207114563	476671475080172	365591413056154	410017222556299	157312900250218	209702245939166	21364497301593	162695318607816	219523733145821	141282289318084	333037404113727	329269859353512	387293846641538	313395063598111	3090013397808	380507390743406	198428282361967	183795176762984	176688855782328	187174781179799	210118104975974	20603479827875
42	Bv04_g10314_ishk	209661772937259	33820362613515	3396695190496	995684355433035	2.35418e-09	1.10591e-06	374950096194229	279872224880798	387664320465215	328092460723815	510027879879042	546689630075066	160523367602263	195526569640248	342745946014861	144326492313385	288847017297133	157857306500652	255289996184739	253284507195009	198150340142182	562503960304301	507829499918307	378860172601659	0	0	237166249372252	12820190491767	346729546164973	118581178865468
43	Bv08_g23981_mcqp	160306883162721	-460748144192532	465442463885455	-989914285744934	4.19858e-09	1.92646e-06	0	103656379585481	820059139445647	468703515319736	128578457112364	471284163857815	345125240344866	464375602895589	305615135196584	170567672734	317731719026846	284143151701174	0	0	0	0	172145593192646	0	248035352952458	450818358097886	438757561338667	358965333769477	138691818465989	192694415656385
44	Bv04_g10004_ypph	14366791456288	537417070016812	544047002866495	987813676364816	5.17868e-09	2.32217e-06	358285647474485	383528604466278	111826246288043	304657284957829	257156914224727	263919131760377	0	0	0	0	0	0	313310449863088	29225135445578	270205009284794	428574445946134	11189463557522	23884663055322	572389276044135	0	0	12820190491767	138691818465989	296452947163669
45	Bv05_g13817_cpri	379349394325568	149458782920123	151967003007946	983494969051326	7.96074e-09	3.49034e-06	324123527599011	656144882776092	446559476843584	691806388611931	469739963317169	461858480580659	210285611558965	257606255501027	29476151357278	205993266301831	202192912107993	208371644580861	717132807464402	635159610350562	664704322840594	594647043750261	425199615185836	64900394784806	112569890955347	162988175620005	139928087129629	156406323999558	194862004944715	222339710372752
46	Bv04_g8844_qrft	570422101948727	506321842985249	5185393967572	976438523575344	1.6008e-08	6.86604e-06	613251712886561	932907416269325	151263635812293	626187896467168	758612896962946	970845377547099	882878521812447	112427777543143	945407567757658	110212957766585	288847017297133	134178710525555	152825874988773	13599429694009	152936035255194	125090166410528	181441455225049	132436338596406	76318570139218	138713340953196	118583124686126	256403809835341	755870410639641	163049120940018
47	Bv05_g13087_aluz	692385831385404	158105012836532	163712993883345	965745046170195	4.57098e-08	1.91884e-05	78156264495597	121899902392525	675430527579779	127581096870032	648464018703354	770549607907528	307402248958334	218012125148877	22564108112645	320142401131508	242631494529592	246257398141018	115692784634629	120602392272085	108802550405344	124554448353095	114046455490128	124117886980587	42547602852614	402268688764267	42334175512947	432040419572549	407753946290008	517310392800602
48	Bv05_g14273_svlk	465120619551091	460490061749691	480476405395185	958403069492965	9.33299e-08	3.83625e-05	849886884706918	105211225279263	11257175459663	984277382171446	805758331237479	683362037593832	0	0	102823783804458	524823608412308	0	0	986347712531945	116900541782312	756574025997424	803577086149001	757440610047644	782428617329514	0	0	0	256403809835341	624113183096951	163049120940018
49	Bv05_g13633_kqem	109117450305312	432063561915318	453286661244444	953179519399798	1.54587e-07	6.22447e-05	199973384636922	228044035088057	246017741833694	131236984289526	184295788527721	122533882603032	0	0	228497297343241	262411804206154	0	0	139249088828039	253284507195009	252191341999141	2410731258447	241003830469705	28826317480561	0	0	0	0	277383636931978	148226473581835
50	Bv05_g13155_utlo	31186042648121	249673044358952	263936806449893	94595766205253	3.09193e-07	0.000122007	566591256471279	476819346093211	506945649839127	365588741949394	270014759935964	282770498314689	642093470409052	879869563381116	157091891923478	170567672734	17330821037828	394643266251631	626620899726177	837787216106569	378287012998712	616075766047568	731618771068747	724775982368392	572389276044135	346783352382989	830081872802883	897413334423692	693459092329946	741132367909173
51	Bv04_g11020_rvoh	351493808668872	-753305446234152	798894023194086	-942935388629314	4.12623e-07	0.000159628	833222435987175	518281897927403	0	468703515319736	0	0	642093470409052	239520047809304	16851675679064	524823608412308	4332705259457	244678825076011	0	0	0	0	172145593192646	0	165992890052799	30516935009703	758931997991207	166662476392971	478486773707663	108205325714739
52	Bv04_g10512_jhte	44239425847774	343571103776782	364715566962748	942024785610191	4.50024e-07	0.00017075	741567968028586	839616674642393	656047311556518	806170046349946	694323668406764	678649195955254	401308419005658	342171496870434	913989189372962	223050033575231	288847017297133	394643266251631	114880498283132	681919827063487	131499771185267	776791183277368	576687737195365	823609070873172	572389276044135	0	0	0	970842729261924	266807652447302
53	Bv04_g10167_zszq	121149690491181	-564657057597516	600599234480621	-940156139369397	5.37593e-07	0.000200127	0	518281897927403	14910166171739	0	428594857041212	0	248811219783508	293289854460372	137098378405944	367376525888616	231077613837707	528821976777186	0	0	0	0	258218389788969	0	76318570139218	173391676191495	284599499246703	282044190818875	145626409389289	889358841491007
54	Bv03_g7609_swrw	544770830647091	136973199268174	1458230262963	93931118251418	5.82532e-07	0.00021284	866551333426662	938090235248599	723143059329343	684307132366815	672893925554703	933142644438474	248811219783508	293289854460372	294190270329422	196808853154616	288847017297133	315714613001305	102115998473895	487085590759633	720546691426118	883934794763902	783262449026541	675359438116001	286194638022067	346783352382989	509907436150342	205123047868273	284318227855278	415034126029137
55	Bv0_tig122_g27476_hkem	352253604367211	-236429526562062	253819306763945	-931487559305111	1.22096e-06	0.00043799	99986692318461	191764302233139	104371163202173	215603617047079	115720611401127	131959565880188	682224312309618	679454829499862	516975135239082	262411804206154	548809332864553	828750859128425	580204536783497	194834236303853	540410018569589	267859028716334	180752872852279	658887256698538	686867131252962	901636716195771	438757561338667	538448000654215	631047774020251	47432471546187
56	Bv05_g12543_qiik	811702840135492	541000042082078	580988793332102	931171217570859	1.25788e-07	4.42851e-05	110818583986294	174660999601535	581496480697823	274191556462046	985768171194788	928429802799896	0	0	628367567693911	144326492313385	0	0	194948724359255	200679263392969	21436264069927	133929514358167	122223371166779	230610539844488	0	0	0	0	12482263661939	889358841491007
57	Bv09_g27419_danr	500646949953973	114246752912917	122715194269905	930991093585666	1.2794e-06	4.42851e-05	782395867391957	693461179426865	48681692550728	577442730873915	838760135229652	626807937930894	293757762712141	284491158826561	379876756833137	257163568122031	228189143664735	187850194735776	740340988935742	900134171723802	763779492911685	728576558108428	5594731778761	57899717682384	368237100921727	32250851771618	372351011514436	326914857540059	348116464349633	369083919218768
58	Bv04_g10035_ouwp	603148901890074	-115058407108352	123936802836265	-928363524596945	1.63793e-06	5.57178e-05	316624525675126	367980147528456	320568572692389	33746653103021	351447782773794	334611756339049	106748039455505	103140265485231	751184865015903	813476593039078	895425753621113	639322091327642	417747266484118	409151896238092	270205009284794	508932154561034	464793101620145	444748898271513	953982126740225	832280045719174	758931997991207	833312381964857	672655319560047	681841778476439
59	Bv01_g354_wyja	322549042207608	653999610963442	707693970345185	924127713910644	2.43572e-06	0.000814522	366617871834357	471636527113937	246017741833694	431207234094157	385735371337091	12724672424161	0	0	11424864867162	0	0	0	133447043460204	185092524488661	648492022283506	401788543074501	636938694812791	112834442709625	0	0	0	12820190491767	346729546164973	0
60	Bv0_tig282_g28066_sprc	171156782590787	-328372644925777	356038720550697	-922294756081225	2.89043e-06	0.00095047	33328897439487	310969138756442	894609970304342	328092460723815	257156914224727	282770498314689	690250480689731	503480916823639	277052973028679	367376525888616	231077613837707	252571690401044	0	0	360273345713059	0	430363982981616	329443628349269	209876067882849	416140022859587	284599499246703	205123047868273	12482263661939	192694415656385
61	Bv05_g11522_nvgi	195610240825474	710188553396551	775757887836494	915477063826178	5.44734e-06	0.0017619	394114212221934	428100847688035	969160801163038	298564139258672	104662864089464	434052714913048	0	48881642410062	0	131205902103077	0	0	328395767819459	235749425927662	322444644413188	348216737331234	287483140631719	438983634775401	0	0	118583124686126	384605714753011	0	281630299805486
62	Bv0_tig366_g28518_wvcs	12223825948237	-521608146443216	570092424792915	-914953652704102	5.71783e-06	0.00181956	833222435987175	103656379585481	745508308586952	468703515319736	428594857041212	471284163857815	569857954988034	381276810798484	248490810860774	28865298462677	288847017297133	426214727551762	0	0	0	267859028716334	860727965963231	823609070873172	76318570139218	138713340953196	118583124686126	897413334423692	901496820028929	133403826223651
63	Bv09_g25699_phhx	442475495953178	105140073904936	115001892778944	914246464682417	6.10449e-06	0.00191177	434108889149318	68050413197868	602370713338257	429332420032878	600032799857697	534436241814763	333888604612707	336794516205327	26477124329648	297837397773985	280181606778219	375700389471553	829692487600401	434480346957593	632279721726419	624111536909058	749694058353975	621001239438372	261391102726822	256619680763412	259697043062616	242301600294397	246177977777131	292006152956214
64	Bv08_g22943_kfht	405244552332749	462129484666936	511453225122418	903561580936993	1.63082e-05	0.0050275	433275666713331	647852372409254	186377077146738	58587939414967	728611256970061	79175739528113	0	48881642410062	142810810839525	393617706309231	0	789286532503262	847098623703906	107158829967119	144109338285224	12053656292235	5594731778761	840081252290636	0	0	0	115381714425903	277383636931978	177871768298201
65	Bv04_g10559_isuy	73726874647666	113063815185647	125213201533381	902970404087183	1.72137e-05	0.00522501	131649144885974	111430608054392	114062771213804	998338487631038	116149206258169	12300516676689	449465429286337	542586230751688	422720000084995	419858886729847	288847017297133	442000458201827	696245444140197	837787216106569	882669696996995	723219377534101	111033907609257	889497796543026	38159285069609	589531699051081	426899248870054	512807619670681	568636455710555	548437952252788
66	Bv08_g22372_fqcz	177735862438733	-170405435140307	190293190145588	-895488876979432	3.40078e-05	0.0101663	824890211627303	596024182616513	136428020471412	557757183230486	64717823413223	490135530412128	18941757377067	194548936792047	20764691896067	174503849797093	280181606778219	206793071515855	916723168117925	642952979802716	846642362425689	150001056081147	989837160857716	71653989165966	345341529879961	353719019430649	336776074108598	379477638556304	352277218903612	235680092995117
67	Bv04_g10663_htnw	198404784949637	367146891357281	410842085902885	893644794326323	4.0188e-05	0.0118345	616584602630509	305786319777168	126736412459782	140611054595921	278586657076788	17908798226597	401308419005658	195526569640248	371308108182766	787235412618463	0	0	533788173840817	350701625346936	288218676570447	562503960304301	679975093110953	362387991184196	0	346783352382989	118583124686126	12820190491767	277383636931978	741132367909173
68	Bv08_g23771_kqnx	840612022210753	30124240665806	338168984931106	890804361374036	5.1941e-06	0.00150705	233302282076409	190209456539357	439849902066302	118113285860574	192010495954463	184272108068406	104340188941471	782106278560992	105680000021249	393617706309231	866541051891399	868215185753588	207713224168492	111055514693196	108082003713918	141965285219657	150627394043565	113658051780498	133557497743631	693566704765978	106724812217513	115381714425903	277383636931978	667019131118255
69	Bv09_g25012_fzqu	264123215883514	168603806616888	189692359646147	888827609775128	6.20643e-06	0.0174933	234135504512396	315633675837788	345915855184346	382462068500905	414451226758852	257321153466367	971166373993692	884757727622123	109107459481397	146950610355446	101096456053997	120760839472999	538429810135085	514362383842173	634081088454984	409824313935991	327937355031991	469457170397708	116385819462307	762923375242576	747073685522594	148714209704498	200409677683354	21492838669366
70	Bv0_tig21_g27832_wdje	360604424692143	459717430483277	517130352520405	888977852958529	6.12308e-05	0.0174933	458272339792946	647852372409254	581496480697823	581192358996473	677179874125115	881301386414114	0	0	342745946014861	131205902103077	0	0	126484589018802	662436403433101	120691570813875	642861668919201	301254788087131	403568444727855	0	0	0	256403809835341	208037727698984	133403826223651
71	Bv09_g27271_uapc	639752400643249	106619108794688	122204883497547	872461932315727	0.000267078	0.00742175	105819249370371	741143114036186	62622697921304	801483011196749	762898845533358	923716961161318	393282250625545	366612318075465	428432432518576	28865298462677	60657873632398	489357650152023	997951803267615	935204334258496	846642362425689	669647571790835	10931245167733	897733887251758	305274280556872	416140022859587	367607686526991	448706667211846	429944637244566	459502068103687
72	Bv04_g10775_puye	352829335524159	576241971969587	661091669624786	871652145150525	0.00028688	0.078613	399946769273844	134753293461125	31311348960652	271848038885447	192867685668545	249780606844642	0	0	342745946014861	131205902103077	0	0	229760996566265	603986132541945	136903871370962	750005280405735	662760533791688	107892788284386	0	0	0	0	693459092329946	889358841491007
73	Bv08_g23008_fnro	391285679627258	504425843688627	582794099255727	865530114894468	0.000491612	0.13287	924876903945764	570110087720143	178921994060868	398397988021776	771470742674182	810608761835442	0	0	856864865037152	144326492313385	0	0	113720089209565	818303792476184	648492022283506	12053656292235	104148083881551	601234621737416	0	0	0	0	277383636931978	103758531507284
74	Bv04_g9987_ohyv	568279029703516	353432630416512	409443401219305	86320265356336	0.000602744	0.00160705	849886884706918	808519760766749	143883103557282	651497886294433	8486178169416	801183078558286	802616838011315	293289854460372	17137297300743	183688262944308	288847017297133	789286532503262	18914667899142	140280650138774	120691570813875	857148891892268	912371643921025	90596997796049	38159285069609	346783352382989	237166249372252	641009524588352	117888045696091	355743536596403
75	Bv04_g10900_tvuw	222175466727258	-496095109577013	584291894225713	-849053554361599	0.000205687	0.537075	833222435987175	466453708134663	0	234351757659868	428594857041212	0	947087868853352	664790336776844	331321081147699	262411804206154	895425753621113	244678825076011	0	0	540410018569589	0	258218389788969	0	76318570139218	416140022859587	308316124183928	512807619670681	166430182159187	118581178865468
76	Bv09_g25442_cyxs	113801904855417	-859907001227126	101286326444198	-848986266375135	0.00206881	0.537075	99986692318461	730777476077638	767873557844561	749925624511578	745755051251709	10132609522943	131629161433856	124159371721558	174229189224221	131205902103077	132869627956681	146807295045607	626620899726177	974171181519267	810615027854383	803577086149001	860727965963231	700067710242197	141189354757553	114438506286386	144671412117074	174354590688032	159495591235888	177871768298201
77	Bv03_g7738_kiiq	410131028530082	-634141689402447	748493043560801	-847224559877869	0.00240707	0.0616772	0	207312759170961	268382991091303	51557386685171	300016399928848	471284163857815	31703365101447	151533091471192	138812108136019	268972099311308	635463438053693	728511469500511	0	194834236303853	0	267859028716334	723011491409114	411804535436586	107609183896297	94325071848173	147635990234227	136150423022566	128706007536438	133996732117978
78	Bv04_g10581_aroz	913342710382447	37716505791444	445357546718473	846881479147494	0.00247902	0.0627066	225719957908926	188395469896611	243259361091922	113707472816568	167666308074522	218345953115326	465517766046563	332395168388422	129957837863968	474965365613139	202192912107993	66300068730274	186709819936929	904030856449879	42872528139854	133125937272018	262952393601767	169498746785699	38159285069609	485496693336185	355749374058378	358965333769477	115114209326771	449126214952959
79	Bv04_g10176_wsip	334064564451117	-619138246899194	731672708209075	-846195628117203	0.00262929	0.656657	0	725594657098364	0	0	857189714082424	471284163857815	208680377882942	240497680657505	531256216323034	275532394416462	375501122486273	402536131576664	0	0	0	0	0	0	438831778300503	381461687621288	237166249372252	269224000327108	291252818778577	237162357730935
80	Bv09_g26006_fuqu	3391302507904	444574648924966	526191482090682	844891382807201	0.00294025	0.72514	424943442353459	476819346093211	872244721046734	168733265515105	107148714260303	541976788436488	0	0	771178378533437	656029510515386	0	0	986347712531945	103262145241042	576437353140894	589289863175934	525044059237571	543581986776294	0	0	0	12820190491767	554767273863957	118581178865468
81	Bv04_g8372_omme	122583598859038	504489273162882	601930026292058	83811946759091	0.000523932	0.127619	419777463250339	217678397129509	492035483667388	277472481069284	161151666247496	471284163857815	626041133648826	889645891863129	771178378533437	524823608412309	34661642075656	347286074301435	348238762977455	437402860502151	421699951157136	663486814130359	143311206332878	302346889917542	591468918578939	589531699051081	154158062091964	256403809835341	298880868794207	533615304894604
82	Bv0_tig366_g28601_rapu	233446213043464	-437576171653601	52296745065881	-836717794008714	0.00590145	1.41995	833222435987175	466453708134663	447304985152171	140611054595921	857189714082424	471284163857815	906957026952786	547474394992695	559818378490939	656029510515386	635463438053693	797179397828295	0	0	0	267859028716334	946800762559555	0	267114995487263	138713340953196	106724812217513	115381714425903	312056591548476	311275594521852
83	Bv0_tig432_g28635_jhim	312392794401439	326994052939412	393464014396613	831064699629177	0.00951817	2.26257	791561314187816	352431690590634	141646578631521	257786933425855	50574193130863	669223512678098	802616838011315	439934781690558	599805405526006	131205902103077	288847017297133	63142922600261	742661807082876	487085590759633	378287012998712	11250079206086	654153254132056	71653989165966	0	0	0	256403809835341	346729546164973	207517063014568
84	Bv09_g24757_tptz	855519064989249	-404565359696918	486921539611241	-830863551487009	0.00968088	2.27385	0	207312759170961	0	937407030639473	0	471284163857815	168549535982376	166197584194211	942551351540867	656029510515386	288847017297133	173643037150718	0	0	0	0	430363982981616	247082721261952	190796425348045	173391676191495	118583124686126	256403809835341	180299364005786	741132367909173
85	Bv04_g10611_ycdx	726565769592589	-523264489570895	63168905457757	-828357695576692	0.011953	2.77449	0	0	0	0	0	0	481570102806789	127092270266161	122817297321992	157447082523693	288847017297133	118392979875489	0	0	0	0	172145593192646	247082721261952	190796425348045	346783352382989	142299749623351	230763428851807	166430182159187	741132367909173
86	Bv01_g1177_xntf	407114786853871	31771301358653	383648749199372	828135147708829	0.0121785	2.79398	199973384636922	487184984051759	603861729955431	295283214651434	274300708506376	311047548146158	160523367602263	586579708920744	856864865037152	131205902103077	288847017297133	63142922600261	17754258825575	915720910628111	162123005570877	101786430912207	791869728686173	52710980535883	572389276044135	346783352382989	130441437154739	897413334423692	76280500156294	177871768298201
87	Bv08_g22476_hfuo	148886355299143	348143191076714	421136799171539	826674828135613	0.0137662	0.312193	316624525675126	191764302233139	820059139445647	234351757659868	291444502788024	25449344848322	802616838011315	977632848201241	571243243358101	524823608412308	0	157857306500652	185665451770719	253284507195009	270205009284794	508932154561034	404542144002719	271790993388147	0	0	237166249372252	384605714753011	208037727698984	133403826223651
88	Bv04_g11083_kwyc	69007191118814	407690568428405	49328711988694	826477221869987	0.0139962	3.13801	14164781411782	114022017544029	119281329373912	117175878829934	1414363028236	141385249157345	0	0	11424864867162	393617706309231	0	0	127644998092369	175350812673468	198150340142182	107143611486534	774655169366908	823609070873172	0	346783352382989	0	12820190491767	0	148226473581835
89	Bv04_g11149_sypd	281760746682654	324075107265326	393810373825926	822921712591997	0.0188441	4.17746	616584602630509	274689405901524	231107575661955	229664722506671	437166754182036	424155747472034	144471030842037	342171496870434	885427027205057	524823608412308	115538806918853	710357879252936	731057716347206	103262145241042	540410018569589	910720697635535	48200766093941	23884663055322	0	346783352382989	237166249372252	0	485421364630962	0
90	Bv08_g23107_zgho	279903010413107	409650310427446	499387844605104	820304929030424	0.0234365	5.1378	574923480831151	761874389953282	186377077146738	590566429302868	291444502788024	527838263520753	0	48881642410062	285621621679051	393617706309231	0	0	847098623703906	103262145241042	234177674713488	267859028716334	430363982981616	568290258902489	76318570139218	346783352382989	118583124686126	384605714753011	624113183096951	133403826223651
91	Bv03_g6828_wfdf	200901981393617	-310205973080937	378403993622755	-819774575080709	0.0244937	5.31055	166644487197435	518281897927403	141646578631521	937407030639473	34287588563297	424155747472034	288942061684074	351947825352447	428432432518576	275532394416462	491039929405126	173643037150718	116040907356699	194834236303853	540410018569589	535718057432668	860727965963231	329443628349269	343433565626481	520175028574484	628490560836468	269224000327108	395271682628069	148226473581835
92	Bv02_g4143_ztrr	445098336036007	522520814452833	638012404422011	818982218576448	0.0261612	5.61045	154979373093614	146673777113455	111826246288043	87178853849471	325732091351321	94256832771563	0	0	142810810839525	787235412618463	0	789286532503262	777474079289886	116900541782312	702533024140465	696433474662468	135995018622191	135895496694073	0	0	237166249372252	256403809835341	138691818465989	118581178865468
93	Bv09_g25579_ycnh	499520330248444	-16850714275633	205797622617321	-818800239834002	0.0265598	5.63467	324956750034998	186581483253865	745508308586952	187481406127895	351447782773794	268631973398955	666171975549392	117315941784149	61979891904354	957803085352463	751002244972546	639322091327642	313310449863088	29225135445578	234177674713488	321430834459601	172145593192646	148249632757171	877663556601007	93631505143407	770790310459819	512807619670681	748935819716341	459502068103687
94	Bv03_g8078_tyqr	455973383289422	224322378370118	274107785855938	818372880834601	0.0275193	5.77613	129149477578012	881079226476585	492035483667388	1068644014929	925764891209018	683362037593832	216706546263055	146644927230186	368451891965975	249291213995847	115538806918853	947143839003915	556996355312157	837787216106569	594451020426547	830362989020635	387327584683454	576526349611221	76318570139218	693566704765978	711498748116756	641009524588352	152561000312588	192694415656385
95	Bv09_g27005_xkwi	550131160206463	-143026192670725	175456052537321	-815168189426248	0.0358897	7.45373	369950761578306	309932574960587	308640439754998	351058932974482	375877689625143	278057656676111	868431418728243	816323428248036	1045660756967	113361899417059	117560736039933	917150950768791	216996496757028	161712416132198	181938039585095	340180966469744	419174519424094	253671593828937	59337688283242	662356203051509	725728723079092	502551467277268	76973959248624	425409979179865
96	Bv05_g13084_wzcx	252583206962921	39787211145081	488990646799907	813659962730572	0.0406534	8.35513	358285647474485	497550622010307	342933821949998	328092460723815	240013119943079	245067765206064	0	977632848201241	17137297300743	157447082523693	0	789286532503262	742661807082876	623469556172331	6124646877122	669647571790835	490614940599042	551818077485026	0	0	0	0	485421364630962	118581178865468
97	Bv03_g6805_udak	238070167636885	9074659358055	111781209971878	811823325256365	0.0473019	0.96213	426609887225433	296975527512402	271365024325651	256380822879896	292730287359148	316231673948594	141260563489992	133446883779469	165089297330491	196808853154616	207969852453936	211528790710874	32027290430449	26497456137324	253992708727707	324109424746764	393352680445197	302264529010454	116385819462307	180327343239154	143485580870213	137176038261907	183073200375106	177871768298201
98	Bv04_g10002_ktxu	124900141193402	290722237745742	360715069047625	805960889056614	0.0765389	15.4093	258298955156024	150301750398947	283293157263042	215603617047079	184295788527721	183800823904548	802616838011315	146644927230186	228497297343241	656029510515386	0	0	116040907356699	350701625346936	252191341999141	267859028716334	163538313533014	18943008630083	190796425348045	346783352382989	118583124686126	512807619670681	208037727698984	133403826223651
99	Bv04_g9819_uxap	100633073336105	392595034934634	489270187366997	802409476545833	0.102277	20.3831	266631179515896	196947121212413	238562658747825	1781073358215	248585017083903	188513665543126	0	0	314183783846956	262411804206154	0	0	139249088828039	253284507195009	360273345713059	267859028716334	163538313533014	107069179213512	0	0	0	0	138691818465989	592905894327338
100	Bv05_g11464_mdsr	11097462854333	170753966625386	213100272438792	8012846003021	0.112084	22.1142	239968061564306	202648222089615	109589721362282	164046230361908	123435318827869	182858255576832	513674776327242	523033573787664	968257297491982	669150100725693	953195157080539	615643495352545	169419724740781	202627605756007	124294304271005	179465549239944	166981225396867	178723168379478	248035352952458	242748346668092	213449624435027	371785524261244	325925773395075	548437952252788
101	Bv09_g24705_hkww	708594936996188	156608147099842	195741476579752	800076457153088	0.123649	24.1544	104111143376597	10973064342919	1008747292349	636874336616458	99931176867729	417322127096095	257078173215024	262298893172393	321267200064596	344021875314268	544765474622393	221947372939917	128817011256672	188911275520216	934008648761105	102482864386869	106842162415016	130682051275446	330459408702814	355799719544947	417056849521105	27127523080579	338754766603178	629517833302051
102	Bv05_g14350_mpvl	718595098225289	477183946419088	597634793056171	798454092638878	0.141046	2.72828	758232416748329	110912326156464	115553787830978	12420643155973	702895565547588	805895920196864	0	0	128529729755573	91844131472154	0	789286532503262	193788315285688	233801083564624	15311617192805	211608632685904	142020114383933	15566211439503	0	0	0	0	166430182159187	177871768298201
103	Bv05_g12389_ktsv	675952655525182	506220040247724	634823958620883	797417982376494	0.153396	2.93835	116651141038204	114022017544029	670957477728257	656184921447631	34287588563297	155523774073079	0	48881642410062	0	0	0	0	243685905449069	175350812673468	162123005570877	133929514358167	180752872852279	131777451339708	0	0	0	0	693459092329946	296452947163669
104	Bv0_tig154_g27632_ffnt	764079381523566	206232338629787	259799895156983	793812247326628	0.205265	3.89411	194140827585012	191764302233139	559131231440214	172951597152983	201010987952329	162121752367088	321046735204526	263960869014335	491269189287967	406738296519539	202192912107993	205214498450848	603412718254837	837787216106569	702533024140465	109822201773697	989837160857716	815372980164441	267114995487263	173391676191495	154158062091964	307684571802409	214972318622283	503970010178237
105	Bv0_tig154_g27627_udpt	35380036187089	174535783202592	220170526738293	792730007000686	0.223962	42.0835	633249051350253	570110087720143	223652492576086	553070148077289	805758331237479	617382254653738	200654209502829	122204106025155	202791351392126	183688262944308	17330821037828	142071575850587	498975901633807	720886674324257	48636901671263	589289863175934	48200766093941	354151900475464	76318570139218	173391676191495	948664997489009	12820190491767	117888045696091	340920889238219
106	Bv08_g22869_nmok	204832917898671	544055390339953	687886748813196	790908374494212	0.25929	48.2622	691574621869355	549378811803047	670957477728257	295283214651434	244299068513491	0	0	0	11424864867162	524823608412308	0	0	464163629426798	58450270891156	396300680284365	589289863175934	33568390672566	592998531028684	0	0	0	12820190491767	138691818465989	148226473581835
107	Bv08_g24057_ycgn	139544278372555	-526605755365225	669289895724725	-786812648344261	0.359992	66.3797	0	518281897927403	298203323434781	0	0	0	882878521812447	127092270266161	122817297321992	118085311892769	144423508648567	868215185753588	0	0	0	0	430363982981616	0	515150348439721	62421003428938	675923810710919	205123047868273	325925773395075	237162357730935
108	Bv0_tig284_g28337_hkof	254530934823501	148645862608931	189563175593564	784149464385622	0.445215	81.3342	433275666713331	367980147528456	484580400581519	299970249804631	381449422766679	391165856001987	104340188941471	684342993740868	174229189224221	118085311892769	144423508648567	102607249225424	417747266484118	467602167129248	450341682141324	1607154172298	327076627066028	280027084096879	133557497743631	208070011429793	118583124686126	153842285901204	187233954929085	133403826223651
109	Bv05_g11392_caww	818333863822423	-349891088995386	446276525662029	-784023063898196	0.44972	81.4034	301626521827357	995101244020614	539002507108366	660871956600828	471454342745333	504274055327862	119670170547487	104215661618252	487841729827818	637660684220955	141246191458298	516982678789637	812286351496896	114952199419273	576437353140894	214287222973067	172145593192646	411804535436586	200527043040795	421341773145332	369742182771341	102176918219383	741307769700712	10746419334683
110	Bv05_g11606_hriq	128265573924594	382504223578677	490617526133796	779638319472437	0.637067	114.267	194140827585012	2156052695378	432394818980432	122800321013771	271729139364129	249780606844642	0	117315941784149	151379459489897	419858886729847	577694034594266	315714613001305	321433313378057	422790292779362	167527105756572	372324049915704	247889654197411	246259112191079	0	138713340953196	296457811715315	384605714753011	12482263661939	652196483760072
111	Bv04_g10094_litz	107047323200919	-465902565858778	602217464351426	-773645059198914	1.02231	181.376	0	310969138756442	0	468703515319736	0	0	505648607947129	259072704773329	254203243294355	196808853154616	231077613837707	292036017026207	0	0	0	0	516436779577939	0	152637140278436	693566704765978	201591311966414	897413334423692	110953454772791	118581178865468
112	Bv05_g12147_tjdn	147712456236502	556217941243139	719146791124665	773441456052771	1.0388	181.376	766564641108201	381455476874569	223652492576086	10592699446226	831902617516993	77007832374367	802616838011315	146644927230186	571243243358101	393617706309231	0	789286532503262	149692770490142	173402470310429	174732572670834	356252508192724	180752872852279	268496557104654	190796425348045	0	355749374058378	769211429506022	832150910795935	444679420745504
113	Bv09_g25698_yrok	125044202164552	147590337696527	190798729068683	773539417253656	1.03083	181.376	108318916678333	193319147926921	163266319580543	135455315927404	213011643949482	135258555027193	730381322590297	752777293114955	110249945968114	708511871356616	491039929405126	51303624612712	233242223786966	218214344660316	299026876941839	20089427153725	140298658452007	185312040946464	38159285069609	381461687621288	426899248870054	499987429178914	936169774645427	830068252058273
114	Bv08_g23733_ppth	327821441355636	168828076912221	21850772946851	772641211928162	1.1062	191.45	52493013467192	445722432217567	231107575661955	412459093481368	578603057005636	66451067103952	160523367602263	14175676298918	117104864888411	354255935678308	577694034594266	102607249225424	626620899726177	58450270891156	360273345713059	401788543074501	59390229651463	576526349611221	76318570139218	173391676191495	130441437154739	12820190491767	187233954929085	237162357730935
115	Bv05_g14636_pdxx	205959922476765	203958651634776	264753034846935	770373233880746	1.32149	226.721	303292966699332	30526803787924	379463729070759	293408400590155	191153306240381	452432797303503	481570102806789	493704588341626	611230270393168	721632461566924	491039929405126	828750859128425	518702855884446	329269859353512	291821410027578	334823785895417	517297507543902	466162734114216	76318570139218	832280045719174	101981487230068	782031619997789	107486159311142	157120061996745
116	Bv0_tig282_g28035_pozw	304134228542509	350090611054341	455280248277339	768956290941661	1.47639	251.113	541594583391664	402705034689592	31311348960652	324342832601257	329589445064692	450547660648071	545779449847695	596356037402757	89970810828901	1364541381872	103984926226968	489357650152023	920204395338626	915720910628111	720546691426118	594647043750261	596484480412519	59958740359567	0	346783352382989	237166249372252	12820190491767	201103136775684	578083246969155
117	Bv09_g27437_aryh	421354277007652	-342244182376424	4451426259856	-768841630519329	1.48967	251.207	416611217993587	518281897927403	290748240348911	328092460723815	385735371337091	377027331086252	160523367602263	351947825352447	925414054240124	262411804206154	664348139783406	108132254952947	139249088828039	194834236303853	540410018569589	535718057432668	946800762559555	0	190796425348045	866958380957473	758931997991207	923053715407226	984711911108523	370566183954586
118	Bv05_g14453_hqlt	837706795954942	435222467033976	56680106174241	76785753663914	1.60868	268.976	174976711557307	202129940191687	894609970304342	309344320111026	137150354253188	235642081928908	802616838011315	977632848201241	856864865037152	262411804206154	0	789286532503262	162457270299379	253284507195009	540410018569589	107143611486534	249611110129337	172957904883366	0	0	0	0	138691818465989	0
119	Bv09_g27423_zfsf	445477026891847	832602921396284	109093065453639	763204258615426	2.31063	383.099	399113546837857	563890704945014	407047536488476	501981464907438	58331760043309	640946462846629	304191781606289	398874202066106	310470702765128	280780630500585	248408434875535	385961114394095	77979489743702	559174258192059	758375392725989	546432418581321	526765515169498	592998531028684	299550387796431	32944418476384	32017443665254	293582362261465	304428541532846	355743536596403
120	Bv08_g21913_asat	690494166760694	283434147892292	371768770796028	762393643999212	2.46055	404.555	142481036553807	121277964115012	268382991091303	154203456540193	112720447401839	106510221031866	401308419005658	635461351330806	285621621679051	196808853154616	288847017297133	63142922600261	116040907356699	818303792476184	235979041442054	133929514358167	998444440517348	116952488063991	267114995487263	277426681906391	296457811715315	435886476720079	180299364005786	207517063014568
121	Bv01_g1129_taaj	21572607086256	15569152901447	206632544917047	753470510064001	4.8944	791.528	426609887225433	393894242424826	296712306817607	318718390417421	445310056465819	442535829862489	130826544595844	146156110806085	151950702733255	115461193850708	103984926226968	955036704328947	415426448336984	259129534284125	196348973413617	291966341300804	278015133006124	107892788284386	515150348439721	693566704765978	652207185773693	11666373347508	12482263661939	133403826223651
122	Bv08_g23954_zyne	24877838874969	10428016040494	138385097241633	75355050856999	4.86448	791.528	389948100041998	450905251196841	33995178871565	433082048155436	384020991908926	373728341939248	179786171714535	191127221823343	241921513562156	170567672734	187750561243137	146018008513103	22395895119843	298096381544896	282814576384751	222322993834557	345151914351256	280850693167752	145005283264514	107502839238727	126883943414155	121791809671787	162962886697537	164531385675836
123	Bv04_g9587_gqcu	522553092048339	231388966508685	30858829887538	749830655770032	6.46476	103.699	130399311231993	603280129187497	881936329058364	714772860862598	626605680994252	676292775135965	521700944707355	723448307668918	128244108133894	293901220710893	138646568302624	899786647053719	949214622177801	113978028237754	565629152769503	565182550591464	114304673879917	126753436007381	915822841670616	176859509715324	877515122677333	183328724032269	174058232174816	615139865364613
124	Bv02_g4580_gzvb	604237054875373	409231885071258	545866079261739	749692828733243	6.53307	1039.5	264964734643922	233745135965259	387664320465215	100771255793743	114863421687045	141385249157345	240785051403395	73322463615093	108536216238039	28865298462677	288847017297133	473571919501957	974743621796275	118848884145351	6124646877122	107143611486534	115337547439073	116952488063991	0	346783352382989	0	12820190491767	346729546164973	133403826223651
125	Bv08_g22521_nqic	566536024952715	332206593379837	443251157092131	749477103588896	6.64142	1048.28	14164781411782	66858364832635	253472824919564	590566429302868	758612896962945	900152752968427	963140205613579	439934781690558	131385945972363	262411804206154	288847017297133	102607249225424	187986269917853	196782578666892	936710698853953	12857233378384	783262449026541	947150431504148	190796425348045	0	118583124686126	256403809835341	416075455397967	444679420745504
126	Bv02_g4614_xrpy	152361455536621	124236692731947	165930839350544	748725753562214	7.03276	1101.24	221637167972588	233745135965259	369772121059128	170139376061064	184295788527721	11640718847288	842747679911881	782106278560992	107679351373002	122021488955862	124204217437767	828750859128425	18914667899142	190937551577776	156718905385181	20089427153725	305558427916947	232257757986235	744106058857375	520175028574484	770790310459819	782031619997789	915366001875528	112652119922194
127	Bv06_g16564_papu	154790070979616	451364833630413	603001496298168	748530204985139	7.13828	1108.96	199973384636922	932907416269325	152829203260325	149985124902316	107148714260303	848311494944067	963140205613579	151533091471192	211360000042497	118085311892769	144423508648567	102607249225424	570921264194961	763750206311105	480964916526934	811612857010492	359784289772631	354975509546337	38159285069609	277426681906391	106724812217513	769211429506022	138691818465989	103758531507284
128	Bv03_g7089_dhyt	853580720983208	242200233340644	323980032484007	747577656202005	7.67493	1183.02	724903519308842	221824652312928	708232893157604	904597784567091	224155110232554	389280719346555	224732714643168	303066182942385	191366486524964	275532394416462	866541051891399	947143839003915	870306805175246	857270639736955	208958540513574	131250924071004	869335245622864	560054168193757	534229990974526	31210501714469	296457811715315	166662476392971	395271682628069	355743536596403
129	Bv04_g8367_xrfg	402739205115638	539955776778544	723356815913492	746458407385932	0.835631	1278.06	874883557786533	103656379585481	797693890188039	101708662824383	441452702752449	94256832771563	802616838011315	48881642410062	685491892029722	524823608412308	0	0	951535440324935	130538938323582	129698404456701	776791183277368	800477008345805	11942331527661	0	0	0	0	554767273863957	0
130	Bv04_g9242_suqa	483349631314837	501596489235414	672575370309346	745784801790629	8.7947	1330.35	224970057716537	61260920335019	233493202249433	3205932044787	598747015286573	67299378598896	561831786607921	684342993740868	117104864888411	957803085352463	577694034594266	315714613001305	114880498283132	11222452011102	448540315412758	11250079206086	192114482002993	929031031944939	0	346783352382989	355749374058378	12820190491767	728132046946443	163049120940018
131	Bv08_g22007_spha	453883120711805	-510105769007705	684037769279301	-745727490376956	8.83303	1330.35	833222435987175	0	0	0	0	0	144471030842037	127092270266161	856864865037152	262411804206154	577694034594266	315714613001305	0	0	0	0	860727965963231	823609070873172	76318570139218	346783352382989	948664997489009	166662476392971	159495591235888	592905894327338
132	Bv0_tig282_g28079_nxio	183484954096198	-445872051255318	601109115020175	-741748943934003	11.9361	178.409	0	155484569378221	596406646869562	468703515319736	428594857041212	0	136444862461924	405717632003515	682635675812931	104964721682462	317731719026846	173643037150718	0	0	0	0	946800762559555	0	76318570139218	520175028574484	213449624435027	410246095736545	214972318622283	281630299805486
133	Bv09_g25192_msix	421602524944113	183275656855793	247967135889727	739112690067512	14.559	2159.76	584922150062997	859311386763634	174448944209347	611658087492256	879048051791526	354876975384935	119589908863686	134424516627671	307900108170017	2729082763744	233966084010678	978715300304045	464163629426798	526052438020404	309835077313231	409824313935991	581852104991144	572408304256855	156453068785397	156052508572345	123326449673571	187174781179799	197635841314035	23271556352348
134	Bv04_g10746_txui	318336860996285	-530401509506497	717947616087484	-738774664921885	14.9338	2198.83	0	0	0	0	0	0	963140205613579	97763284820124	285621621679051	262411804206154	115538806918853	947143839003915	0	0	0	0	0	0	953982126740225	0	474332498744504	769211429506022	554767273863957	296452947163669
135	Bv09_g25793_xnhn	864718871548915	-341335177795538	466280296142449	-73203860557569	24.7259	3613.64	749900192388457	518281897927403	14910166171739	187481406127895	0	282770498314689	264863556543734	117315941784149	139954594622735	656029510515386	17330821037828	205214498450848	0	0	0	0	860727965963231	823609070873172	228955710417654	138713340953196	106724812217513	115381714425903	25657986416208	103758531507284
136	Bv08_g23876_hadg	533036161063265	-354588750502691	485673612837505	-73009679984679	28.5705	41.4482	591587929550894	818885398725297	786511265559234	628062710528447	381449422766679	273344815037533	127134507140992	139117154299037	13647001083825	877767485069586	990745269329167	685889996745335	928327258853595	194834236303853	18013667285653	267859028716334	150627394043565	28826317480561	742198094603895	842683546290663	101151405357266	735878934227428	952119333769015	921968665679011
137	Bv03_g8154_ffks	594144232974744	-115012877855596	158137540580621	-727296487812526	35.1682	506.473	508265685952177	310969138756442	31311348960652	449955374706947	317160194210497	268631973398955	722355154210184	767441785837974	654073513645026	1023406036404	153088919167481	876108051078621	243685905449069	428635319868477	324246011141753	482146251689401	33568390672566	420040626145318	591468918578939	866958380957473	830081872802883	730750858030721	596374819403753	667019131118255
138	Bv09_g25429_xmir	968843394377761	-295369998154202	408989499078356	-722194576681818	51.2489	7327.11	19164116027705	119204836523303	134191495545651	15935919520871	300016399928849	655084987762363	770512164490863	124159371721558	110821189211472	139078256229262	808771648431973	820857993803393	580204536783497	194834236303853	540410018569589	535718057432668	731618771068747	115305269922244	263299066980302	228877012572773	239537911865975	232045447900983	228841500468882	25939632876821
139	Bv0_tig154_g27628_jpbb	37764928992882	199470206859236	276788665034399	720658871035942	57.371	8143.37	941541352665507	943273054227873	231107575661955	885849643954302	938622736920255	876588544775536	224732714643168	112427777543143	856864865037152	144326492313385	202192912107993	110500114550457	371330903541438	350701625346936	342259678427406	482146251689401	550865898216468	28826317480561	953982126740225	138713340953196	177874687029189	21794323836004	173364773082486	177871768298201
140	Bv03_g8136_ttru	167514056850267	-167770485205918	232839812820608	-72054037139764	57.8721	8155.84	758232416748329	782605665870379	499490566753258	679620097213618	50574193130863	532551105159331	154102432898173	119760023904652	103966270291174	175815908818123	361058771621416	288089584363691	870306805175246	857270639736955	594451020426547	166072597804127	912371643921025	996566975756539	291918530782509	208070011429793	281042005506119	471783010097027	321071559748765	278665770333849
141	Bv03_g7260_srxz	256786225046471	162310038491524	225378340482842	720166978529513	59.4796	8322.93	3832823205541	388711423445552	231107575661955	417146128634565	351447782773794	395878697640565	963140205613579	117315941784149	771178378533437	91844131472154	144423508648567	236785959750979	301706359127418	428635319868477	342259678427406	321430834459601	533651338897203	469457170397708	152637140278436	173391676191495	189732999497802	141022095409437	138691818465989	251985005089119
142	Bv08_g23404_kkqk	517179530367286	115471002387702	160820716348768	718010745190828	69.6567	9678.35	866551333426662	637486734450706	499490566753258	623375675375249	724325308399649	801183078558286	321046735204526	263960869014335	222784864909659	393617706309231	375501122486273	457786188851892	835494532968236	526052438020404	432328014855671	750005280405735	101565899983661	76595643591205	248035352952458	416140022859587	27274118677809	243583619343574	318991182471775	400211478670953
143	Bv04_g10021_ahpf	106802994566981	-695694283742215	969238253939895	-717774273677561	70.8718	9778.32	691574621869355	891444864435133	93188538573369	688994167520012	728611256970061	895439911329849	13403701194789	113405410391344	123674162187029	128581784061016	144423508648567	176800183280731	719453625611536	740370097954643	102677903528222	803577086149001	834906126984335	798900798746977	131649533490151	145649008000855	11265396845182	130765943016024	113033832049781	133403826223651
144	Bv02_g5594_jpti	184638452997008	567179801367964	790444549351246	71754533804234	72.068	9874.31	208305608996794	248775311005153	820059139445647	323405425570618	570031159864812	0	0	0	571243243358101	787235412618463	0	0	487371810898138	331218201716551	468355349426977	562503960304301	438971262641248	625942893863611	0	0	0	0	0	0
145	Bv03_g6874_khrr	119917717893755	354146441319456	493801692997977	717183530030762	73.9989	10069	224970057716537	212495578150235	134191495545651	131236984289526	261442862795139	282770498314689	0	0	11424864867162	393617706309231	0	0	255289996184739	253284507195009	162123005570877	375002640202867	946800762559555	247082721261952	0	0	0	384605714753011	208037727698984	133403826223651
146	Bv06_g18418_xpep	217051885229692	615168843848731	85966465896355	715591640803759	83.1158	11232	833222435987175	207312759170961	715687976243474	281222109191842	771470742674182	329898914700471	481570102806789	439934781690558	219928648692869	131205902103077	0	157857306500652	66027276285962	16736260898501	538608651841023	731255148395591	680835821076916	758543954274192	572389276044135	693566704765978	237166249372252	512807619670681	145626409389289	148226473581835
147	Bv08_g22619_acum	53045219467259	-992641343762977	138876635744125	-714764825950911	88.2772	11848.4	30662585644328	278835661084943	738798733809669	300438953319951	375449094768102	302564433196717	639685619895018	832943186667457	837156973141297	61273156282137	60657873632398	663789973835243	271535723214677	296148039181857	299026876941839	353573917905561	401959960104829	330267237420142	719302523562129	790666043433215	607145598392966	782031619997789	691378715052956	692217631627167
148	Bv09_g27386_mkdx	120259983663225	851729072145182	119523027576468	712606674559232	103.278	13768	174976711557307	130088756379778	15655674480326	117175878829934	112291852544798	139971396665771	746433659350523	81143526400703	699772973113674	74787364198754	664348139783406	805072263153327	192627906212121	200679263392969	201753073599313	14464387550682	133412834724301	154838505324156	992141411809834	104035005714897	996098247363459	782031619997789	963908138338625	102276266771466
149	Bv08_g22513_huwz	332502593047465	503367054349805	710105811302988	70886204046995	135.456	17842.3	583255705191022	259140948963702	447304985152171	421833163787763	428594857041212	754054662172504	0	0	0	0	0	0	116040907356699	779336945215413	720546691426118	0	860727965963231	156485723465903	0	0	0	0	0	0
150	Bv0_tig154_g27633_xpjz	275294851786309	209576918057999	295660829620998	708842352660146	135.648	17842.3	66657794878974	943273054227873	30565840652065	435894269247355	514313828449455	678649195955254	104340188941471	107539613302136	685491892029722	249291213995847	577694034594266	165750171825685	348122722070098	214317659934239	252191341999141	2410731258447	499222220258674	255318811970683	133557497743631	346783352382989	106724812217513	102561523934136	624113183096951	592905894327338
151	Bv08_g22310_uahe	108393573344455	438423500691215	620329031710472	706759603822382	157.641	20597.7	14164781411782	134753293461125	372754154293476	1781073358215	124292508541952	221503557013173	0	0	0	393617706309231	0	0	220477723977729	370185048977321	270205009284794	321430834459601	137716474554117	304735356223074	0	0	0	256403809835341	0	741132367909173
152	Bv04_g11022_usnw	153676516538741	211481720984749	299370287908078	706421877944296	161.522	20966	207472386560807	194873993620704	976615884248907	296220621682073	561887857581029	203594758786576	118787292025675	119271207480551	462707027120062	80035600282877	4332705259457	473571919501957	17754258825575	120797226508389	387293846641538	297323521875131	218624903354661	237199412411474	76318570139218	450818358097886	308316124183928	192302857376506	25657986416208	355743536596403
153	Bv08_g22315_naog	513809465340529	180702704285481	256299457005567	705045209212271	178.337	22997.4	160811930145525	419808337321196	283293157263042	10592699446226	925764891209018	768193187088239	120392525701697	322618839906409	128529729755573	419858886729847	25996231556742	228893094425946	986347712531945	662436403433101	522396351283936	642861668919201	688582372770585	100480306646527	248035352952458	173391676191495	142299749623351	243583619343574	24964527323878	222339710372752
154	Bv05_g14444_mjeu	382941803964004	-149354634837148	21251715035558	-702788620058431	209.686	26864.3	249966730796152	119204836523303	298203323434781	140611054595921	2828726056472	287483339953267	682224312309618	444822945931564	554105946057358	472341247571078	404385824215986	378857535601566	162457270299379	175350812673468	198150340142182	133929514358167	163538313533014	131777451339708	419752135765699	114438506286386	747073685522594	641009524588352	617178592173652	340920889238219
155	Bv05_g12201_tzky	14562393499067	554578772764782	792075751980594	700158755495358	253.078	32214.4	167477709633422	208349322966816	178921994060868	557757183230486	112720447401839	81532160347402	160523367602263	0	285621621679051	118085311892769	0	789286532503262	801842669834793	329269859353512	327848744598884	645540259206365	392491952479234	280850693167752	0	0	0	384605714753011	208037727698984	503970010178237
156	Bv0_tig147_g27569_zjgv	621857383871077	244132324044785	349044897810338	699429573605859	26.6595	33717.4	139148146809858	113503735646101	231107575661955	133111798350805	129007051969405	14232781748506	112366357321584	439934781690558	399870270350671	393617706309231	17330821037828	134178710525555	800682260761226	837787216106569	846642362425689	857148891892268	148905938111639	881261705834295	76318570139218	416140022859587	237166249372252	12820190491767	180299364005786	47432471546187
157	Bv05_g13913_krqh	10377523057223	258627554521528	369959377962273	699070141013973	273.515	34372.3	308292301315255	139936112440399	134191495545651	257786933425855	180009839957309	164949457350235	321046735204526	977632848201241	142810810839525	262411804206154	0	157857306500652	185665451770719	974171181519267	900683364282648	348216737331234	137716474554117	90596997796049	38159285069609	0	237166249372252	512807619670681	554767273863957	889358841491007
158	Bv03_g7602_oeko	704845026295543	-66126005371486	947431500399501	-697950251217136	296.227	36803	394947434657921	425509438198398	679158069122713	522604419581506	572174134150018	498147361197711	803419454849327	81143526400703	869717838012709	740001287861355	797217767740088	971611721511516	54423185550292	487085590759633	662902956112029	516967925422524	630913599051049	623472066650992	799437022208308	873894048005132	859727653974414	113586887757056	957667006507655	738167838437536
159	Bv0_tig154_g27620_whuy	540146689212883	198022878184585	283727567943715	697933160389504	296.588	36803	150813260913679	131125320175633	432394818980432	104052180400981	152579769106672	135729839191051	248811219783508	195526569640248	237065945993612	301773574837077	231077613837707	221000229100913	417747266484118	58450270891156	342259678427406	508932154561034	671367813451321	601234621737416	38159285069609	31210501714469	201591311966414	166662476392971	152561000312588	355743536596403
160	Bv09_g25583_mkjc	11040137684724	-109190195651882	156515815103407	-697630431657926	303.046	37349.8	109985361550307	502733440989581	879699804132603	506199796545315	608604696998521	805895920196864	134839628785901	127092270266161	261915027079689	171879731755031	150200448994509	123128699070509	591808627519167	779336945215413	79260136056873	642861668919201	70579693208985	617706803154879	137373426250592	121374173334046	136370593389045	121791809671787	185847036744425	124510237808741
161	Bv0_tig154_g27629_fnfe	61693926451661	200870674649916	28796589954691	697550213292508	304.78	37349.8	189974715405076	12179624601294	357843988121737	121394210467812	126006887970116	143270385812776	329072903584639	219967390845279	274196756811889	498582427991693	866541051891399	260464555726077	626620899726177	798820368845799	432328014855671	803577086149001	105869539813477	807136889455709	17171678281324	693566704765978	711498748116756	307684571802409	208037727698984	400211478670953
162	Bv04_g11156_uzph	171662163760298	-481032290407039	690155778459512	-696990890202708	317.146	38625.3	0	518281897927403	0	937407030639473	0	0	224732714643168	151533091471192	799740540701342	104964721682462	288847017297133	252571690401044	0	0	0	0	120501915234852	0	534229990974526	416140022859587	581057310962018	487167238687147	374467909858171	489147362820054
163	Bv09_g25465_qeft	877315913096824	275396530472224	396093312414761	695281949582245	358.057	43340.2	199973384636922	202129940191687	111826246288043	121862913983131	102862765689891	895439911329849	160523367602263	48881642410062	514118919022291	524823608412308	866541051891399	236785959750979	243685905449069	116900541782312	126095670999571	214287222973067	180752872852279	131777451339708	0	0	0	0	138691818465989	148226473581835
164	Bv02_g3391_xwpo	187446805562751	395979806529493	571162692829479	693287239346552	412.38	49611.3	671577283405663	573738061005635	506945649839127	196855476434289	288872933645777	287954624117125	321046735204526	48881642410062	685491892029722	110212957766585	288847017297133	157857306500652	315631268010222	430583662231516	185540773042225	425895855658971	484589844837299	315442274144425	38159285069609	346783352382989	711498748116756	641009524588352	201103136775684	100794002035647
165	Bv02_g3524_xhzq	136737336104359	157359684205181	227212180190823	692567115341365	433.913	51885.5	261631844899973	267951741228467	424939735894563	17763863230618	120863749685622	13384470253562	634067302028939	596356037402757	591236756875635	839717773459694	69323284151312	528821976777186	264573268773275	301993066270973	230574941256358	251787486993354	157513217771271	245435503120205	496070705904917	693566704765978	687782123179531	730750858030721	561701864787256	120063443601286
166	Bv09_g24614_jmyq	238628275692922	-140122992649473	202609290689188	-691592138607444	46.4832	55247.8	124150142962089	875896407497311	101389129967825	956155171252262	865761611223249	810608761835442	307402248958334	216545675876575	195936432471829	313582106026354	560363213556438	546975567024761	197269542506389	206524290482084	201753073599313	13660810464533	129969922860448	133424669481454	301458352049911	280894515430221	304758630443344	239737562196044	431331555429226	446161685481322
167	Bv05_g11492_sfah	397441511305058	-12450594298585	181320705361459	-686661474968617	65.7433	77671.6	144147481425781	192282584131066	298948831743368	224977687353473	212583049092441	210664021244443	349940941372934	470730216408897	546679783893703	334575050362847	355281831275474	454629042721879	211194451389193	231852741201585	353067878798798	1607154172298	289204596563646	296499265514342	103793255389336	828812212195344	621375573355301	573062514981986	620645887635301	518792657536421
168	Bv04_g10578_spkj	213649600377425	736197181780443	107667009771501	683772293242707	804.618	94494.7	249133508360165	235818263556968	345170346875759	190762330735133	220297756519183	2804140774954	166141685468342	162287052801406	138812108136019	156135023502662	118427277091825	177589469813234	384095403350675	301993066270973	248588608542011	22500158412172	266825669448602	263554902679415	17171678281324	145649008000855	17906051827605	185892762130622	151174082127928	163049120940018
169	Bv04_g10573_surt	289672327662933	236169267184166	345525726929055	683507040946497	819.648	95690.2	458272339792946	49288608492896	773837624313256	738676740143904	740183318110173	681948185102259	132431778271867	77232995007898	135099027054191	200745030217708	288847017297133	22731452136094	259931632479007	181195839762584	3944993135558	155358236655474	471678925347851	478516870177313	496070705904917	346783352382989	260882874309477	320504762294176	728132046946443	108205325714739
170	Bv05_g12266_ukwg	513759820245026	435017010261816	637481350721679	682399586700603	885.424	102761	265797957079909	208349322966816	670957477728257	712429343285999	112291852544798	147983227451354	0	0	199935135175335	223050033575231	288847017297133	0	348122722070098	779336945215413	18013667285653	428574445946134	852120686303599	102951133859147	38159285069609	0	355749374058378	512807619670681	138691818465989	177871768298201
171	Bv04_g10485_ason	133818206911347	115308585609029	169145400682876	681712805334963	928.785	107163	221637167972588	160667388357495	125990904151195	154203456540193	142293492537682	137614975846482	923009363713013	703895650704893	682635675812931	127269725039985	895425753621113	576179168727381	228600587492698	298096381544896	198150340142182	20089427153725	139437930486043	200960613293054	782265343926984	121374173334046	770790310459819	461526857703613	651851546790149	109687590450558
172	Bv08_g23706_sstk	37695655344386	-719477345184991	105612853994824	-681240320633939	959.816	11010	194974050020999	226489189394275	302676373286303	263411375609692	230155438231131	273344815037533	431005242012076	473663114953501	362739459532394	371312702951708	566140153902381	550132713154774	349283131143665	272767930825395	36387607917019	273216209290661	324494443168138	343444982554113	490346813144476	516707195050654	518208254878371	430758400523372	470165264599703	44764395021714
173	Bv05_g12431_dima	497636905231778	459588986195417	675504506783492	680364056168645	1020.08	116336	66657794878974	725594657098364	521855816010866	468703515319736	34287588563297	518412580243597	0	0	285621621679051	131205902103077	0	0	928327258853595	116900541782312	540410018569589	267859028716334	860727965963231	222374449135757	0	0	0	0	138691818465989	0
174	Bv04_g9220_apta	146395193952051	393836105573199	57919240516376	679974568143458	1048.04	118838	166644487197435	145118931419673	14910166171739	843666327575525	154294148534836	17908798226597	160523367602263	635461351330806	314183783846956	0	288847017297133	789286532503262	591808627519167	565019285281175	540410018569589	428574445946134	258218389788969	222374449135757	0	0	237166249372252	0	693459092329946	0
175	Bv04_g10751_pakc	205400644219236	-113318559006529	166958830978579	-678721564725544	1143.18	128886	109985361550307	160667388357495	574041397611953	179982149882779	160294476533413	139500112501913	218311779939078	241964129929807	226212324369808	265035922248216	311954778680904	340971782041409	133447043460204	623469556172331	900683364282647	182144139527107	115337547439073	148249632757171	314814101824274	228877012572773	258511211815755	387169752851364	316217346102455	280148035069667
176	Bv05_g11765_iqkk	307566669560621	467694259032579	689476275560064	678332635379904	1174.4	130909	33328897439487	932907416269325	372754154293476	984277382171446	514313828449455	565540996629378	0	0	0	0	0	0	812286351496896	779336945215413	18013667285653	535718057432668	172145593192646	107069179213512	0	0	0	12820190491767	0	0
177	Bv05_g13861_zztx	96881948470043	319451212023754	470907762893702	678373212751355	1171.1	130909	749900192388457	243592492025879	14910166171739	304657284957829	235727171372667	155523774073079	0	48881642410062	571243243358101	262411804206154	0	0	580204536783497	155867389043083	162123005570877	107143611486534	129109194894485	247082721261952	190796425348045	104035005714897	237166249372252	384605714753011	208037727698984	592905894327338
178	Bv09_g26907_asrw	228423907160196	162893086947117	240421243595575	677532003873697	1241.31	137590	233302282076409	378345785487004	201287243318477	253099898272658	22286932566143	353463122893361	802616838011315	127092270266161	913989189372962	209929443364923	144423508648567	126285845200522	475767720162468	370185048977321	3062323438561	455360348817768	413149423662351	461221079688977	133557497743631	104035005714897	166016374560577	512807619670681	346729546164973	889358841491007
179	Bv05_g14334_liaf	891456767864057	-258332708171642	381654043834286	-676876643507569	1298.85	143164	33328897439487	0	670957477728257	468703515319736	385735371337091	282770498314689	12841869408181	117315941784149	165660540573849	787235412618463	17330821037828	789286532503262	0	0	0	0	258218389788969	164721814174634	17171678281324	208070011429793	130441437154739	205123047868273	173364773082486	251985005089119
180	Bv02_g5599_qpri	416831529001437	325558281192594	483150466598903	673823795482045	1603.19	175727	783229089827944	570628369618071	196068685158368	901785563475173	111263224887899	11640718847288	121195142539709	38616497503949	525543783889453	207305325322862	635463438053693	105764395355437	104204734806316	941049361347611	767382226368816	843755940456452	100619099221102	776663353833402	572389276044135	104035005714897	711498748116756	115381714425903	436879228167866	278665770333849
181	Bv02_g3880_nige	504220240981954	296296394144284	440361001181227	672848852077039	1714.35	186873	137481701937884	116095145135738	745508308586952	576505323843276	587174954146461	113108199325876	200654209502829	146644927230186	485556756854386	262411804206154	144423508648567	157857306500652	155494815857977	818303792476184	115287470628179	155358236655474	113616091507147	642415075281074	0	346783352382989	355749374058378	769211429506022	554767273863957	192694415656385
182	Bv08_g22512_cedk	326114455431381	451191405682048	671223269608471	672192735429496	1793.36	194412	499933461592305	570110087720143	223652492576086	937407030639473	642892285561818	471284163857815	0	0	0	0	0	0	812286351496896	389668472607707	540410018569589	267859028716334	774655169366908	140013542048439	0	0	0	0	0	296452947163669
183	Bv04_g10678_ujnh	172736134851179	109269523136908	16325474588829	669319121734308	2183.56	235418	290794630159524	244629055821734	202778259935651	210916581893881	26530021650851	173903856463534	102734955265448	11829357463235	123674162187029	158759141544723	17330821037828	101028676160418	163617679372946	255232849558048	151314805199485	294644931587967	317608619440432	251200766616318	648707846183353	797601710480875	877515122677333	679470096063653	929235183722127	15267326778929
184	Bv02_g5553_vrti	158831667574461	-619650756046742	926073140834265	-669116432303092	221.402	237405	33328897439487	310969138756442	745508308586952	468703515319736	171437942816485	424155747472034	160523367602263	293289854460372	285621621679051	524823608412308	288847017297133	236785959750979	116040907356699	779336945215413	0	0	206574711831176	329443628349269	524690169707124	377993854097458	531252398593845	697418362752127	851567765381173	760401809474811
185	Bv08_g22250_cidx	178838828139525	118336985462456	177434926076761	666931748325926	2569.96	274083	290794630159524	175179281499462	120772345991086	176232521760221	260585673081057	287954624117125	108353273131528	10216263263703	805452973134923	195496794133585	115538806918853	120760839472999	329556176893026	266922903736279	174732572670834	340180966469744	262522029618786	298146483656088	104938033941425	728245040004277	782648622928432	807672000981323	109566536588131	139332885166924
186	Bv08_g22532_sxae	100699044836304	347630650671198	522187443402481	665720049501953	2790.92	296048	241634506436281	160667388357495	447304985152171	239038792813066	381449422766679	94256832771563	0	48881642410062	571243243358101	656029510515386	0	789286532503262	127644998092369	974171181519267	108082003713918	2410731258447	189360152511911	23884663055322	190796425348045	693566704765978	355749374058378	0	0	444679420745504
187	Bv09_g26916_ignx	186274156443413	110548076772116	166635308481097	663413281253393	3264.16	344395	292461075031498	297493809410329	303421881594889	133580501866125	200582393095287	209721452916728	131629161433856	121715289601054	115105513536657	174503849797093	12998115778371	139703716253077	27037531414111	284457985003626	136903871370962	332145195608254	375277393159969	219903621923137	101122105434464	100567172191067	806365247865657	807672000981323	109566536588131	128957032016196
188	Bv02_g3123_nhsw	588925552017857	481785928362488	726730972334231	662949491219579	3368.37	353500	249966730796152	274689405901524	223652492576086	154672160055513	120006559971539	754054662172504	0	0	856864865037152	0	0	0	232081814713399	974171181519267	18013667285653	187501320101434	860727965963231	658887256698538	0	0	0	0	0	296452947163669
189	Bv02_g5220_jgyt	1005975573777	311321293947333	469998656539248	662387625189595	3499	365266	289961407723537	234781699761114	477125317495649	759299694817973	224583705089595	0	963140205613579	195526569640248	274196756811889	472341247571078	115538806918853	947143839003915	229760996566265	220162687023354	12249293754244	246430306419027	264243485550712	210020313072659	76318570139218	138713340953196	130441437154739	230763428851807	242710682315481	415034126029137
190	Bv04_g10804_afsm	209476169295213	266666052989404	402929166720909	661818689273769	3636.31	377602	325789972470985	203166503987542	28851171542315	290596179498236	276872277648623	375613478594679	45749159766645	557250723474707	782603243400599	112837075808646	808771648431973	11602512027798	442115857029025	506569014390019	226972207799227	281251980152151	56205536177399	567466649831616	572389276044135	346783352382989	59291562343063	12820190491767	325925773395075	130439296752014
191	Bv02_g4934_ffsn	540362053408161	-400327892153777	607544588536842	-658927591006764	4419.77	456555	833222435987175	518281897927403	447304985152171	0	0	0	401308419005658	391053139280496	125673513538782	131205902103077	144423508648567	710357879252936	0	0	0	0	860727965963231	0	76318570139218	173391676191495	118583124686126	12820190491767	485421364630962	133403826223651
192	Bv08_g22253_wkvz	129906550166778	429946398202376	652650541310216	658769695248005	4467.01	459032	308292301315255	331700414673538	223652492576086	187481406127895	338589937062558	259206290121798	0	0	285621621679051	118085311892769	0	0	220477723977729	214317659934239	126095670999571	428574445946134	344291186385293	172957904883366	0	0	0	12820190491767	0	296452947163669
193	Bv05_g11513_tagt	193337346233839	592460691338151	901358974610569	657297156878172	4932.09	502567	259965400027998	247738747209299	21023334302152	26575489318629	253299560511356	209721452916728	171760003334421	178906811220827	182797837874592	124645606997923	161754329686395	171275177553208	255289996184739	255232849558048	196348973413617	16875118809129	22895363894622	242964675907586	175532711320201	124842006857876	144671412117074	133329981114377	13106376845036	145261944110198
194	Bv08_g22401_mcum	674476158832193	225935444149408	343784384678921	65720100801094	4964.05	502567	69907362379324	136100826395736	145001366020162	672589544483822	19385345383974	107217147277653	134839628785901	149089009350689	477844973069052	438227713024278	170419740205309	112078687615463	137044311588262	106963995730815	111504600498192	318752244172437	101738045576854	13078912045466	228955710417654	124842006857876	723357060585369	461526857703613	177525527636466	6625723369108
195	Bv09_g25117_cnia	427685022503578	-102787742339434	156404452603101	-657191918955613	4967.08	502567	316624525675126	202129940191687	283293157263042	229664722506671	248585017083903	315760389784736	425386924145997	474151931377602	571243243358101	524823608412309	635463438053693	402536131576664	382934994277108	194834236303853	378287012998712	294644931587967	309862067746763	255318811970683	419752135765699	485496693336185	723357060585369	756391239014255	811347138026036	622551189043705
196	Bv08_g23862_wnwj	553331833205334	-144596726851651	220437149385408	-655954439870027	5397.24	543304	274963403875768	228044035088057	805148973273908	276535074038644	214297428520606	235642081928908	979192542373805	620796858607788	999675675876677	656029510515386	953195157080539	678786417952805	104436816621029	311734778086165	270205009284794	2410731258447	37011302536419	230610539844488	782265343926984	554853363812782	81822356033427	769211429506022	107486159311142	830068252058273
197	Bv0_tig122_g27479_cqnx	674738092477077	971645791723177	148261852172127	655357920792147	5617.41	562597	866551333426662	792971303828927	93934046881956	101239959309063	827188074089539	692787720870988	417360755765884	38616497503949	605517837959587	432979476940154	548809332864553	292036017026207	117201316430266	896237486997725	117088837356744	107143611486534	611116855833894	733012073077123	572389276044135	277426681906391	391324311464216	34614514327771	485421364630962	652196483760072
198	Bv03_g6781_emsi	615185278660449	371371501459247	567357758608105	654563184912339	5924.44	590349	134982034629922	132161883971488	864789637960864	993651452477841	128149862255322	121120030111459	0	146644927230186	428432432518576	118085311892769	0	0	143890725122307	111055514693196	684519356854812	964292503378802	117059003370999	132601060410581	0	0	130441437154739	12820190491767	346729546164973	607728541685522
199	Bv05_g14215_kgkw	160779618262541	170411382744926	261460375912826	651767527488536	7140.54	707954	299960076955383	310969138756442	216197409490216	271848038885447	22286932566143	197939348820282	561831786607921	73322463615093	108536216238039	144326492313385	17330821037828	118392979875489	266894086920409	29225135445578	162123005570877	294644931587967	180752872852279	222374449135757	38159285069609	693566704765978	118583124686126	384605714753011	138691818465989	741132367909173
200	Bv09_g27004_nntc	66722062730056	-365171731314759	561384430617084	-650484251786883	7777.48	767249	0	103656379585481	745508308586952	468703515319736	0	94256832771563	176575704362489	879869563381116	456994594686481	144326492313385	115538806918853	157857306500652	0	194834236303853	0	267859028716334	516436779577939	0	305274280556872	173391676191495	830081872802883	512807619670681	416075455397967	889358841491007
201	Bv03_g7621_apog	914473745334845	2490385167852	383000352557248	650230515774723	7909.84	776424	358285647474485	119204836523303	223652492576086	117175878829934	214297428520606	155523774073079	481570102806789	293289854460372	485556756854386	131205902103077	288847017297133	315714613001305	928327258853595	155867389043083	540410018569589	803577086149001	11189463557522	214138358427025	0	0	0	256403809835341	277383636931978	444679420745504
202	Bv01_g198_oetf	194787985542812	243732100124828	374986600255499	649975492347618	8045.1	785.791	533262359031792	264323767942976	260927908005433	210916581893881	278586657076788	706926245786723	120392525701697	537698066510682	771178378533437	170567672734	577694034594266	63142922600261	255289996184739	409151896238092	18013667285653	535718057432668	456185821960513	535345896067562	190796425348045	0	0	512807619670681	416075455397967	296452947163669
203	Bv05_g13711_wmye	313767232614278	413654111072605	636533956713116	649853957844763	8110.35	788262	66657794878974	673766467305624	372754154293476	374962812255789	471454342745333	424155747472034	0	0	285621621679051	0	0	0	104436816621029	389668472607707	540410018569589	133929514358167	430363982981616	576526349611221	0	0	0	12820190491767	693459092329946	0
204	Bv04_g8423_oiif	326677447130314	465952970142926	717155288492632	649723954657434	81.8071	79120.3	491601237232433	0	611316813041301	67493306206042	428594857041212	0	0	0	685491892029722	524823608412308	288847017297133	789286532503262	104436816621029	818303792476184	972738033425259	857148891892268	748833330388011	897733887251758	190796425348045	346783352382989	0	12820190491767	554767273863957	148226473581835
205	Bv08_g22335_ixyv	647861386620751	499102488472213	769657148614195	648473790402481	8888.62	855475	316624525675126	228044035088057	372754154293476	220290652200276	270014759935964	193226507181704	0	0	0	131205902103077	0	0	464163629426798	58450270891156	0	535718057432668	430363982981616	411804535436586	0	0	118583124686126	0	693459092329946	148226473581835
206	Bv03_g7557_yhaq	158966180117447	407331886121918	629660743765831	646906910038215	9860.85	944440	116651141038204	114022017544029	171466910974999	107801808523539	385735371337091	61266941301516	0	0	11424864867162	131205902103077	0	157857306500652	533788173840817	954687757888881	576437353140894	401788543074501	215181991490808	304735356223074	38159285069609	0	830081872802883	12820190491767	0	444679420745504
207	Bv03_g7208_mkut	438875219928451	172563867995309	266938433849822	646455684580783	10159.6	968353	138314924373871	513099078948129	916975219561951	33746653103021	630034439850582	527838263520753	272889724923847	166197584194211	251347027077565	406738296519539	144423508648567	18153590247575	359726812805768	740370097954643	468355349426977	642861668919201	473400381279777	116952488063991	133557497743631	0	154158062091964	179482666884738	242710682315481	237162357730935
208	Bv04_g11075_oigr	248208549395147	-209147275692676	323697318488603	-646119889621637	10387.7	985330	99986692318461	274689405901524	15655674480326	609314569915657	728611256970061	17908798226597	521700944707355	395941303521502	411295135217833	380497116098924	34661642075656	323607478326337	464163629426798	58450270891156	18013667285653	0	344291186385293	576526349611221	343433565626481	416140022859587	462474186275892	666649905571886	436879228167866	192694415656385
209	Bv05_g11479_ctmd	155347052550988	-234990007819658	36392580540092	-645708560185174	10673.9	1.00763e+06	416611217993587	207312759170961	521855816010866	187481406127895	34287588563297	141385249157345	144471030842037	156421255712198	288477837895841	380497116098924	491039929405126	323607478326337	464163629426798	974171181519267	144109338285224	107143611486534	860727965963231	247082721261952	248035352952458	693566704765978	106724812217513	230763428851807	201103136775684	400211478670953
210	Bv04_g10909_aknc	155219351881365	238096990135179	369676276069361	644068893646033	11893.2	1.1174e+06	216637833356665	207312759170961	104371163202173	192168441281092	248585017083903	895439911329849	321046735204526	195526569640248	399870270350671	262411804206154	577694034594266	157857306500652	336518631334428	253284507195009	378287012998712	455360348817768	241003830469705	403568444727855	190796425348045	0	830081872802883	166662476392971	346729546164973	103758531507284
211	Bv02_g3773_oaoz	550106084952149	312821076118452	485834833467296	643883588761878	12039.3	1.12576e+06	14164781411782	143045803827963	275838074177172	670246026907223	801472382667067	188513665543126	561831786607921	195526569640248	856864865037152	314894165047385	577694034594266	315714613001305	881910895910916	155867389043083	174732572670834	123215153209514	809084288005437	1013039157174	953982126740225	0	118583124686126	641009524588352	117888045696091	38538883131277
212	Bv04_g9696_rufi	536591646432488	-847238920108989	132048594186535	-64161146533083	1397.96	1.30103e+06	441607891073203	378345785487004	350388905035867	365588741949394	347161834203382	447719955664924	778538332870976	655014008294831	662642162295398	944682495142155	8665410518914	899786647053719	336518631334428	29225135445578	360273345713059	348216737331234	576687737195365	354151900475464	629628203648548	381461687621288	664065498242306	628189334096585	679589910483347	489147362820054
213	Bv03_g7595_mynk	248104816141935	-629941509367675	9844509552347	-639891206380609	15648.8	1.44953e+06	144064159182183	193370976116714	235580625513477	17740428054852	168309200360084	223577207334148	315267893970845	312353695000296	21718668112475	265298334052422	284225465020379	362440375725498	234054510138463	164245261204148	214542777372127	152143928310878	241950631232264	187123980902385	297833219968298	327363484649542	315786861039154	333196750881025	320239408837969	266955878920884
214	Bv08_g24063_joyx	465598100869208	-406982283327043	636642812316495	-639263140105506	16305.5	1.50331e+06	0	310969138756442	335478738864128	937407030639473	857189714082424	0	106748039455505	830987920971054	79117189205097	721632461566924	982079858810253	104975108822934	0	194834236303853	0	0	120501915234852	164721814174634	145005283264514	93631505143407	782648622928432	641009524588352	735066637869742	578083246969155
215	Bv05_g14537_jrrr	793972032411252	388509385199288	607850342217366	639153025368139	16423.4	1.50713e+06	66657794878974	621938277512884	372754154293476	374962812255789	102862765689891	61266941301516	802616838011315	24440821205031	11424864867162	131205902103077	0	0	162457270299379	389668472607707	3062323438561	321430834459601	120501915234852	140013542048439	0	0	0	256403809835341	0	148226473581835
216	Bv04_g10572_kwcn	100070754890214	311845284839357	488341183020344	638580762143843	17049.5	1.55488e+06	534928803903766	145170759609466	401381673343215	140798536002049	252956684625723	343943182783434	786564501251089	611020530125775	324180540605722	526135667433339	25996231556742	132600137460548	197849747043173	829993846654415	111504600498192	100179276739909	177396033785022	146272970987075	438831778300503	450818358097886	27274118677809	897413334423692	160882509420547	961989813546106
217	Bv08_g24252_umzi	288132996704579	140107805695892	219420947171913	6385343218217	17101.3	1.55488e+06	516597910312048	544195992823773	432394818980432	581192358996473	518599777019867	598530888099425	200654209502829	14175676298918	16851675679064	131205902103077	17330821037828	102607249225424	197269542506389	29225135445578	216164007427835	348216737331234	352898466044925	354151900475464	953982126740225	242748346668092	284599499246703	179482666884738	138691818465989	103758531507284
218	Bv03_g7434_zswh	159156801892181	7521008093741	117801469382729	638447731861966	17198.4	1.55653e+06	265797957079909	212495578150235	188613602072499	181856963944058	202296772523452	22433126199632	138852712975958	967856519719228	916845405589753	123333547976892	106873396399939	141282289318084	156655224931544	175350812673468	165725739028007	254466077280517	222928543184477	150720459969791	953982126740225	970993386672369	125698112167294	107689600130843	135224523004339	158602326732563
219	Bv07_g19991_mcar	364426706472812	-157658599033122	247137657629562	-63793838844843	17780.2	1.60184e+06	258298955156024	160667388357495	260927908005433	234351757659868	137150354253188	386453014363409	722355154210184	728336471909924	728335135281579	419858886729847	34661642075656	552500572752284	928327258853595	389668472607707	144109338285224	803577086149001	154931033873382	197666177009561	648707846183353	277426681906391	59291562343063	628189334096585	672655319560047	281630299805486
220	Bv05_g13076_lpkm	451628296762106	453532744656325	711651777045355	637295878806496	1854.16	1.66284e+06	416611217993587	207312759170961	521855816010866	749925624511578	514313828449455	282770498314689	0	0	571243243358101	131205902103077	0	0	266894086920409	175350812673468	126095670999571	535718057432668	516436779577939	115305269922244	0	0	0	0	693459092329946	0
221	Bv09_g25469_oenc	113571793221557	-505420361302508	794609894003002	-636060996870243	2009.54	1.79404e+06	33328897439487	207312759170961	670957477728257	112488843676737	214297428520606	471284163857815	481570102806789	342171496870434	514118919022291	787235412618463	144423508648567	102607249225424	232081814713399	194834236303853	360273345713059	0	344291186385293	576526349611221	478899027623593	447350524574056	430456742610638	503833486326444	358518350734582	382424301841133
222	Bv08_g22482_dagc	668066686296686	-313580536185932	493253864120505	-63573863074557	2052.15	1.82383e+06	564091589163317	640078143940343	646355703544887	613532901553535	605175938142192	538206515125625	797801136983248	700473935736189	718338378522812	721632461566924	733671423934718	654318535445204	60225230918127	565019285281175	646690655554941	519646515709688	56463754567188	628413721076231	744106058857375	731712873528107	758931997991207	82433824862062	786382610702158	727791985286808
223	Bv04_g10772_cxur	590674811022067	-124352678489982	195717416229787	-635368486287302	2102.17	1.8599e+06	266631179515896	290237862839346	31311348960652	360901706796197	338589937062558	35817596453194	545779449847695	459487438654583	739760000148741	970923675562771	51992463113484	710357879252936	266894086920409	565019285281175	342259678427406	482146251689401	352898466044925	304735356223074	16980881855976	104035005714897	735215373053982	935873905898993	107486159311142	503970010178237
224	Bv09_g24881_ecmt	787575919826514	93862192749114	147944210886663	634443160611536	22324.8	1.96638e+06	774896865468072	118168272727448	7827837240163	904597784567091	912907045497782	857737178221224	634067302028939	557250723474707	314183783846956	419858886729847	548809332864553	584072034052414	15433440678441	130538938323582	972738033425259	101786430912207	10931245167733	108716397355259	572389276044135	450818358097886	616632248367856	410246095736545	603309410327053	755955015267356
225	Bv04_g9226_ryqr	838217452683013	-174148280794322	275304574055269	-632565882321158	25215.4	2.21111e+06	589088262242933	400631907097883	248999775068042	636030670288882	545172658156422	521711569390602	508859075299174	793349056315307	864862270444165	822661006186294	658571199437464	614064922287538	263412859699708	227956056475508	52059498455537	174108368665617	231535822844109	264378511750288	169618022134412	201134344382134	147635990234227	231404438376395	212059790434497	161270403257036
226	Bv03_g8176_ictf	277371320729943	404351311495035	639652447092052	632142209934897	25916.7	2.26255e+06	116651141038204	196947121212413	521855816010866	117175878829934	192867685668545	25449344848322	0	0	11424864867162	393617706309231	0	157857306500652	114880498283132	116900541782312	104479270256787	139286694932494	241003830469705	329443628349269	0	693566704765978	118583124686126	769211429506022	277383636931978	148226473581835
227	Bv04_g10311_cqgo	240728289085396	-459732848131709	728256901566122	-631278395224336	27406	2.38203e+06	0	0	0	468703515319736	0	0	401308419005658	537698066510682	399870270350671	262411804206154	577694034594266	789286532503262	0	0	0	0	0	0	190796425348045	693566704765978	711498748116756	102561523934136	554767273863957	296452947163669
228	Bv0_tig366_g28559_ritr	43221922850644	-63538202907745	100668036412692	-631165612958497	27606.5	238893	299126854519396	326517595694264	386173303848041	324342832601257	305159538213343	363831374498233	424584307307986	479040095618608	50555027037192	414610650645724	407274294388958	483043357891996	411945221116283	350701625346936	356670612255928	2410731258447	341709002487403	353328291404591	684959166999481	475093192764695	619003910861578	630753372194938	668494565006068	520274922272239
229	Bv03_g8075_rbwj	693169050402376	219986485354996	348827294100495	630645849896193	28549.2	245972	170810599377371	326517595694264	402574486636954	487451655932526	531457622731103	556115313352222	168549535982376	10265144906113	231353513560031	354255935678308	288847017297133	118392979875489	181023815476451	22600771411247	882669696996995	857148891892268	150627394043565	230610539844488	286194638022067	208070011429793	189732999497802	256403809835341	159495591235888	637373836401888
230	Bv08_g22321_tzig	650755276504634	-118065701233706	187277737084874	-630431054280619	28948	2.48323e+06	3832823205541	507916259968855	633682062298909	384336882562184	368591577055442	259206290121798	995244879134031	11829357463235	802596756918132	656029510515386	722117543242833	103396535757927	812286351496896	448118743498863	378287012998712	428574445946134	59390229651463	337679719058001	725026416322571	832280045719174	107910643464375	94869409639076	901496820028929	933826783565557
231	Bv05_g14833_tiqs	156810258437401	-193725741780309	307449011603046	-630106894051205	29560	252476	144980703861768	305786319777168	105862179819347	299970249804631	103291360546932	137614975846482	202259443178851	318219492089504	119961081105201	448724185192524	242631494529592	304664601546259	464163629426798	233801083564624	324246011141753	294644931587967	602509576174262	271790993388147	183164568334123	30516935009703	212263793188166	287172267015582	148400245758608	219375180901115
232	Bv03_g6822_ezki	535864638600263	418843274310165	666449715037999	628469432665726	32849.9	279366	199973384636922	103656379585481	14910166171739	51557386685171	600032799857697	117821040964454	0	0	0	131205902103077	0	0	139249088828039	136383965412697	720546691426118	107143611486534	146323754213749	576526349611221	0	0	0	0	693459092329946	592905894327338
233	Bv05_g14289_nqne	354117417583173	-340389480985256	541990009908176	-628036448573885	33778	2.84804e+06	166644487197435	155484569378221	820059139445647	281222109191842	197153634238958	103682516048719	111563740483573	718560143427912	291334054112632	104964721682462	231077613837707	189428767800783	232081814713399	194834236303853	0	187501320101434	602509576174262	0	93490248420542	180327343239154	948664997489009	94869409639076	152561000312588	326098241880036
234	Bv0_tig282_g28183_wfph	453497786741907	116657792451085	185737131602778	628080079865628	33683.3	2.84804e+06	706572625717124	448832123605131	354861954887389	455579816890784	538743735300804	516056159424308	171760003334421	147622560078387	235352216263538	309645928963262	210858322626907	250993117336037	605733536401971	980016208608382	637683821912114	113036510118293	560333905842064	594645749170431	38159285069609	339847685335329	305944461690205	312812647999116	286398605132268	401693743406772
235	Bv08_g23249_uiui	1521337144261	213669636527276	340795058828322	62697398624818	36165.2	3.03634e+06	449940115433074	186581483253865	253472824919564	206229546740684	462882445604509	230929240290329	642093470409052	195526569640248	428432432518576	91844131472154	115538806918853	118392979875489	139249088828039	136383965412697	720546691426118	187501320101434	421756703321983	18943008630083	190796425348045	693566704765978	355749374058378	384605714753011	554767273863957	444679420745504
236	Bv01_g130_xrne	560400182144833	122445750509976	195641216482368	625868887505164	38822.8	3.23195e+06	824890211627303	824068217704571	827514222531517	712429343285999	942908685490667	339324597977627	45749159766645	371500482316471	33988972979807	485461837781385	375501122486273	520929111452153	835494532968236	759853521585028	774587693283077	910720697635535	791869728686173	914206068669221	248035352952458	31210501714469	142299749623351	141022095409437	25657986416208	340920889238219
237	Bv05_g13929_okkk	148644234312286	-169065234411222	270123773945584	-625880617399045	38793.6	3.23195e+06	916544679585892	673766467305624	670957477728257	421833163787763	728611256970061	122533882603032	296968230064187	180862076917229	148523243273106	406738296519539	288847017297133	33150034365137	464163629426798	194834236303853	144109338285224	267859028716334	688582372770585	576526349611221	286194638022067	693566704765978	130441437154739	179482666884738	228841500468882	192694415656385
238	Bv03_g8015_aeta	656429898516894	153590883972835	245443635996753	625768451274358	3907.35	3.23916e+06	966538025745123	559744449761595	135682512162825	642123815988039	120435154828581	79175739528113	321046735204526	234631883568298	634080000127492	551064788832924	317731719026846	394643266251631	120682543650967	87675406336734	180136672856529	696433474662468	852120686303599	807136889455709	343433565626481	242748346668092	142299749623351	115381714425903	235776091392182	459502068103687
239	Bv09_g26808_sqcg	130953487719474	-182216479107634	291600029880839	-624884980917511	41348.6	3.41342e+06	824890211627303	77224002791183	357843988121737	717116378439196	441452702752449	325186073061893	449465429286337	131002801658966	138240864892661	157447082523693	144423508648567	670893552627773	568600446047827	545535861650789	504382683998283	589289863175934	499222220258674	741248163785855	370145065175207	478561026288525	316616942911957	278198133671345	13037030935803	19714120986384
240	Bv01_g712_zrye	560035280225674	1116485048093	178791790602657	624461024932766	42485.8	3.49269e+06	741567968028586	886262045455859	106607688127934	562444218383684	715753411258824	702213404148145	417360755765884	371500482316471	482700540637596	498582427991693	34661642075656	402536131576664	626620899726177	740370097954643	594451020426547	910720697635535	688582372770585	980094794339075	190796425348045	485496693336185	201591311966414	12820190491767	270449046008679	42985677338732
241	Bv05_g14287_qvom	485658075164322	-526348203978381	843157462467089	-624258489556956	43039.8	3.52355e+06	0	103656379585481	745508308586952	0	111434662830715	61266941301516	22553533148118	229743719327292	999675675876677	131205902103077	288847017297133	102607249225424	0	0	0	535718057432668	344291186385293	823609070873172	104938033941425	267023181334902	270369524284367	858952762948391	527028910170759	830068252058273
242	Bv04_g9599_esec	134201017764953	-630597791293232	101051599227615	-624035439432121	4365.81	3.55939e+06	249966730796152	238409673046605	596406646869562	140611054595921	857189714082424	141385249157345	449465429286337	395941303521502	518688864969156	587802441421785	56325168372941	531979122907199	0	0	0	0	258218389788969	0	572389276044135	346783352382989	0	141022095409437	108873077495801	296452947163669
243	Bv05_g13396_czqi	420917321469225	147546472369339	236628951264504	623535165840344	45076.4	3.65991e+06	499933461592305	606389820575061	62622697921304	468703515319736	428594857041212	367601647809096	248811219783508	327507004147416	325608648714118	432979476940154	115538806918853	221000229100913	765869988554216	954687757888881	666505689569159	803577086149001	585295016854997	733012073077123	76318570139218	31210501714469	948664997489009	102561523934136	145626409389289	192694415656385
244	Bv02_g5207_xzpp	505876326941787	138164812586111	222355744212368	621368308138475	51756.9	41850.9	137481701937884	808519760766749	521855816010866	614001605068854	655750131273055	249780606844642	272889724923847	190638405399242	205647567608916	301773574837077	144423508648567	18153590247575	742661807082876	662436403433101	79260136056873	776791183277368	834906126984335	683595528824733	343433565626481	450818358097886	403182623932829	256403809835341	242710682315481	42985677338732
245	Bv08_g21619_kncq	246290115849647	174211568320213	280437153601096	621214293766575	52266.8	4.20908e+06	416611217993587	279872224880798	894609970304342	417146128634565	561459262723988	395878697640565	160523367602263	107539613302136	514118919022291	183688262944308	866541051891399	947143839003915	464163629426798	331218201716551	666505689569159	267859028716334	318469347406396	354151900475464	190796425348045	693566704765978	142299749623351	115381714425903	12482263661939	192694415656385
246	Bv03_g7058_idqx	38248969190788	991094425963576	159609882730077	620948032171453	53160.1	4.26361e+06	413278328249639	487184984051759	507691158147714	476202771564852	456882117605932	415672632522593	162128601278286	155443622863997	21964302707119	350319758615216	21663526297285	153910873838136	560477582532858	4247386351424	682717990126247	369645459628541	715264939715445	584762440319952	309090209063833	32944418476384	294086149221593	232045447900983	281544391485958	380942037105315
247	Bv08_g22373_eatn	825346773091652	413494188966462	666544815117649	620354670215952	55204.6	4.40967e+06	14164781411782	124387655502577	223652492576086	131236984289526	257156914224727	117821040964454	0	0	0	393617706309231	0	0	232081814713399	116900541782312	0	321430834459601	232396550810072	156485723465903	38159285069609	0	0	12820190491767	693459092329946	296452947163669
248	Bv04_g8355_hksh	203205844985206	180400588518756	291025531717393	61987890702984	56899.2	4.5267e+06	208305608996794	181398664274591	231107575661955	215603617047079	257156914224727	230929240290329	882878521812447	439934781690558	771178378533437	656029510515386	288847017297133	552500572752284	139249088828039	331218201716551	378287012998712	642861668919201	5594731778761	420040626145318	76318570139218	173391676191495	830081872802883	141022095409437	159495591235888	889358841491007
249	Bv01_g573_xkqq	355204592506001	-282315209252496	456254350372219	-61876716139184	61059.4	483816	116651141038204	103656379585481	894609970304342	749925624511578	162866045675661	216790715374595	898930858572673	171085748435217	16851675679064	236170623785539	317731719026846	355178939626468	232081814713399	389668472607707	360273345713059	803577086149001	516436779577939	247082721261952	973061769275029	100567172191067	355749374058378	794851810489556	13037030935803	124510237808741
250	Bv08_g22364_trnm	11529189694659	-195983155792079	317197797870242	-617857870098616	64681.2	5.10464e+06	374950096194229	502733440989581	961705718077168	599940499609262	110148878259592	527838263520753	20145682634084	231210168599593	951120000191239	123333547976892	32639712954576	284143151701174	928327258853595	253284507195009	18013667285653	214287222973067	464793101620145	304735356223074	148821211771475	693566704765978	100795655983207	152560266852028	213585400437623	262360858239847
251	Bv01_g382_pmrz	590189024522212	-116954023807041	189567070555459	-616953268647074	68492.1	5.38386e+06	249966730796152	404259880383374	328023655778259	403085023174973	544315468442339	490135530412128	120392525701697	879869563381116	756897297449484	603547149674155	664348139783406	497250515477055	232081814713399	331218201716551	252191341999141	562503960304301	33568390672566	18943008630083	877663556601007	135245507429366	652207185773693	807672000981323	908431410952229	637373836401888
252	Bv0_tig21_g27824_kuof	400790583374069	-353788231580821	574121748485346	-616225099491857	7171.81	5.61507e+06	166644487197435	362797328549182	402574486636954	468703515319736	128578457112364	0	690250480689731	48881642410062	688348108246512	91844131472154	4332705259457	907679512378752	812286351496896	0	360273345713059	0	146323754213749	823609070873172	124017676476229	832280045719174	901231747614558	641009524588352	450748410014465	681841778476439
253	Bv07_g20736_tvsl	330800935841529	467962860416545	760109053487834	61565226498652	7435.95	5.79887e+06	124983365398076	829251036683845	398101436785432	890536679107499	124292508541952	659797829400941	104340188941471	830987920971054	494125405504758	104964721682462	115538806918853	315714613001305	140757620623676	154308715152652	111504600498192	103393585084505	104492375067936	105092517443417	305274280556872	277426681906391	237166249372252	153842285901204	943104365568726	118581178865468
254	Bv05_g12273_rycx	675531973628205	-102810699400413	16765825925626	-613215834737199	86694.7	6.7342e+06	408278993633716	264323767942976	484580400581519	374962812255789	437166754182036	480709847134972	521700944707355	640349515571813	631223783910702	107588839724523	953195157080539	702465013927903	498975901633807	662436403433101	378287012998712	428574445946134	542258618556836	378860172601659	801344986461789	866958380957473	124512280920432	117945752524257	104018863849492	121545708337104
255	Bv05_g12188_mrao	158213315550052	894003297034938	147016337197061	608097925767676	119451	9.24221e+06	216637833356665	259659230861629	167739369432064	146704200295077	183438598813639	218204567866168	150089348708116	987409176683253	114819891914978	106276780703492	144423508648567	168118031423195	254129587111172	194834236303853	118890204085309	203572861824414	271129309278418	235552194269727	93490248420542	832280045719174	936806685020396	884593143931925	859889274489133	993117372998291
256	Bv03_g7099_wqwi	279935194333975	443819574855134	730935519836762	607193880732806	126375	9.73878e+06	33328897439487	103656379585481	223652492576086	51557386685171	257156914224727	235642081928908	0	0	285621621679051	0	0	0	928327258853595	779336945215413	540410018569589	133929514358167	774655169366908	658887256698538	0	0	0	0	0	0
257	Bv08_g22782_gjfo	313246390314081	372090186563105	61286446527615	60713291052932	126856	9.73878e+06	324956750034998	32133477671499	670957477728257	285909144345039	471454342745333	772906028726817	160523367602263	0	17137297300743	157447082523693	0	789286532503262	777474079289886	467602167129248	702533024140465	428574445946134	490614940599042	187782868159083	0	0	0	384605714753011	554767273863957	237162357730935
258	Bv04_g9192_qtuq	64474994478456	-187999795689543	310202034134806	-606055973210811	135649	1.03734e+07	483269012872561	42499115630047	201287243318477	285909144345039	308588297069673	362888806170518	521700944707355	371500482316471	305615135196584	551064788832924	577694034594266	884000916403654	928327258853595	116900541782312	216164007427835	214287222973067	37011302536419	164721814174634	114477855208827	183795176762984	136370593389045	146150171606144	156721754866568	164531385675836
259	Bv02_g3519_xyfu	191533687220003	189899638183198	313393796544837	605945747097867	136581	1.04044e+06	292461075031498	2912744266352	544221065268475	196855476434289	132435810825735	281356645823116	369203745485205	38616497503949	294190270329422	695391281146309	837656350161686	741929340553067	599931491034136	356546652436052	212561273970705	275894799577824	405402871968682	522991760004464	744106058857375	658888369527679	877515122677333	187174781179799	832150910795935	143779679374379
260	Bv02_g3897_pnos	493756130780476	249584701474427	412305538843253	605339191354673	141827	1.07625e+07	633249051350253	450905251196841	499490566753258	182794370974697	261442862795139	136672407518766	176575704362489	928751205791179	131385945972363	131205902103077	866541051891399	868215185753588	102115998473895	623469556172331	102677903528222	10446502119937	585295016854997	36074077304245	17171678281324	104035005714897	106724812217513	166662476392971	166430182159187	355743536596403
261	Bv09_g27200_siuc	604243069271061	967984079380166	160342179113452	603698967253809	157016	1.18694e+07	110152006037504	967632303430461	100345418335804	791640237375035	939908521491378	838414527503053	292152529036119	271293115375844	382447351428249	579930087295601	343727950583588	389118260524108	551194309944322	812458765387068	479163549798368	680361932939488	872778157486717	552641686555899	362513208161285	371058187049798	353377711564656	393579848097248	467391428230383	704075749513714
262	Bv02_g3318_ncdw	442079848355947	-507290629721485	841210914731886	-603048083230316	163473	1.23104e+07	37161720645028	281945352472507	416739144500106	421833163787763	356590921058289	39682126596828	426189540984008	453621641565376	497552864964906	610107444779309	557474743383467	544607707427251	385255812424242	381875103155552	315239177498927	291966341300804	333101722827771	416746189861825	581929097311537	447350524574056	468403342510198	538448000654215	606083246696372	508416804385692
263	Bv05_g11515_sojm	181154373563467	159741456433462	265079994381909	602616039757861	167901	1.25957e+07	249966730796152	150301750398947	15655674480326	192168441281092	334303988492145	136672407518766	722355154210184	146644927230186	885427027205057	787235412618463	288847017297133	789286532503262	243685905449069	467602167129248	414314347570018	267859028716334	378720305023822	345915809766732	38159285069609	693566704765978	948664997489009	897413334423692	901496820028929	133403826223651
264	Bv08_g22475_ceud	344437998637598	-128604411356328	213617874873699	-60203019729676	174092	130107	208305608996794	139936112440399	417484652808693	192168441281092	227155274231842	221503557013173	28091589330396	322618839906409	616942702826749	45922065736077	69323284151312	489357650152023	127644998092369	779336945215413	126095670999571	133929514358167	301254788087131	156485723465903	419752135765699	416140022859587	521765748618955	615369143604818	582505637557154	518792657536421
265	Bv04_g10744_nknt	598120559517186	-620448434379924	103698682052988	-598318534138057	218816	1.62914e+07	424943442353459	48303872886834	60162520502967	449017967676307	438881133610201	559414302499227	769709547652851	629106737817498	58952302714556	619291857926524	675902020475292	801125830490811	454880356838262	307838093360088	432328014855671	409824313935991	590459384650777	49581266066565	620088382381146	62074220076555	844311847765218	906387467767929	849487388104183	781153515776268
266	Bv06_g18146_zjui	686852651519898	570381465780292	954127761840869	597804076762019	225837	1.6751e+07	249966730796152	103656379585481	186377077146738	187481406127895	128578457112364	0	802616838011315	146644927230186	514118919022291	262411804206154	0	0	214675678609894	436428689320631	198150340142182	310716473310947	178170688954389	25449520289981	38159285069609	346783352382989	0	256403809835341	76280500156294	296452947163669
267	Bv05_g12762_ikrn	386931129470166	288730854147395	483825882918876	596766035759618	240680	1.77851e+06	824890211627303	860347950559489	186377077146738	665558991754025	475740291315745	523125421882175	802616838011315	977632848201241	571243243358101	787235412618463	288847017297133	0	765869988554216	759853521585028	522396351283936	991078406250435	946800762559555	642415075281074	152637140278436	693566704765978	130441437154739	243583619343574	187233954929085	207517063014568
268	Bv03_g7681_mahi	378109660972981	390380958888705	654696562608848	596277697462023	247987	1.82566e+07	469104231460779	403741598485447	448050493460758	37308799819451	437595349039078	458088207269796	329072903584639	303066182942385	338461621689675	37393682099377	363947241794388	32913248405386	4711260838682	45201542822494	36747881262732	450003168243441	45016072619877	375565736318167	322445958838196	267023181334902	264440368050061	344863124228533	350196841626623	332027300823309
269	Bv04_g10991_aknt	250611741969182	-296224046190065	497299926187746	-595664770073245	257464	1.88839e+07	166644487197435	155484569378221	447304985152171	257786933425855	428594857041212	282770498314689	272889724923847	464375602895589	651217297428235	446100067150462	115538806918853	18153590247575	348122722070098	194834236303853	0	0	0	329443628349269	496070705904917	589531699051081	581057310962018	910233524915459	450748410014465	222339710372752
270	Bv05_g13107_qhwe	355354028388189	354567207023969	5958184799768	59509266486292	266629	194836	99986692318461	984735606062066	447304985152171	112488843676737	771470742674182	424155747472034	160523367602263	0	285621621679051	0	0	0	464163629426798	194834236303853	540410018569589	107143611486534	430363982981616	411804535436586	0	0	0	256403809835341	693459092329946	148226473581835
271	Bv04_g10095_gkqg	651015100877349	-170384437433997	287074427628118	-593520080634688	293486	2.13671e+07	133315589757948	285055043860072	238562658747825	187481406127895	235727171372667	17908798226597	818669174771542	101184999788828	548393513623777	328014755257693	491039929405126	394643266251631	522184083105147	194834236303853	414314347570018	482146251689401	5594731778761	280027084096879	131649533490151	121374173334046	143485580870213	182046704983092	13037030935803	123027973072923
272	Bv04_g8748_usgx	515285370288667	-204061255505486	344076420485532	-593069572211697	30165.4	2.1881e+07	216637833356665	621938277512884	596406646869562	234351757659868	411451062759564	207365032097439	385256082245431	928751205791178	10825059461636	101028544619369	103984926226968	599857764702479	220477723977729	116900541782312	18013667285653	107143611486534	430363982981616	90596997796049	915822841670616	762923375242576	794506935397045	807672000981323	832150910795935	85971354677464
273	Bv08_g23152_mhch	493997382208943	153451756405196	258950940609215	592590071479106	310590	2.24022e+07	119150808346166	152893159888584	328023655778259	76398672997117	865761611223249	640946462846629	321046735204526	371500482316471	165660540573849	314894165047385	144423508648567	110500114550457	359726812805768	370185048977321	48636901671263	857148891892268	757440610047644	625942893863611	267114995487263	416140022859587	260882874309477	192302857376506	263514455085379	251985005089119
274	Bv08_g24450_sect	412967714973346	-342971530747861	578793782255053	-592562569369009	311111	2.24022e+07	166644487197435	518281897927403	223652492576086	0	0	471284163857815	642093470409052	782106278560992	342745946014861	157447082523693	288847017297133	552500572752284	0	194834236303853	360273345713059	0	0	0	572389276044135	693566704765978	948664997489009	141022095409437	76280500156294	296452947163669
275	Bv08_g24464_iwjt	238238262521867	-661170379909947	111594443962569	-592476073568429	312752	2.24386e+06	17414348912132	155484569378221	240799183673586	146235496779758	155151338248919	152696069089932	205469910530897	213612777331971	275339243298605	27159621735337	283070076951191	280196719038658	184505042697152	214317659934239	237780408170619	16875118809129	181613600818242	2026078314348	335801708612559	371058187049798	335590242861737	325632838490883	323151937025755	283112564541304
276	Bv05_g13943_srcg	170468013054076	249242248836146	420732821008925	592400298694213	3141.98	2.24606e+07	208305608996794	212495578150235	164011827889129	201542511587487	210011479950194	226216398651751	0	977632848201241	199935135175335	131205902103077	0	789286532503262	406143175748448	331218201716551	18013667285653	455360348817768	490614940599042	362387991184196	114477855208827	693566704765978	830081872802883	102561523934136	104018863849492	118581178865468
277	Bv05_g13928_jzzi	292764433077989	-262384013291858	443052172305054	-592219223137448	317678	2.26274e+07	749900192388457	777422846891105	596406646869562	374962812255789	107148714260303	164949457350235	184601872742603	136868598748174	162804324357059	787235412618463	17330821037828	947143839003915	348122722070098	779336945215413	540410018569589	535718057432668	172145593192646	411804535436586	801344986461789	100567172191067	770790310459819	846132572456624	970842729261924	844890899416457
278	Bv03_g7396_wxbs	403826216299939	391879473086696	663359650469554	590749637559817	34734.6	2.46478e+07	833222435987175	570110087720143	447304985152171	112488843676737	68575177126594	895439911329849	0	0	285621621679051	131205902103077	0	0	139249088828039	389668472607707	0	0	946800762559555	164721814174634	38159285069609	0	0	0	693459092329946	148226473581835
279	Bv07_g21016_ippf	651586195612146	543393522220923	919925482261407	590692977528056	348542	2.46478e+07	133315589757948	466453708134663	447304985152171	749925624511578	985768171194788	122533882603032	0	977632848201241	314183783846956	104964721682462	0	0	254129587111172	169505785584352	194547606685052	937506600507168	145463026247786	619354021296626	0	0	0	12820190491767	277383636931978	163049120940018
280	Bv08_g24034_joia	306112042122428	112797622453826	191091750170176	590279917125542	357385	2.51829e+07	679076285329547	327554159490119	374990679219237	528228861765343	368591577055442	403890528426148	138852712975958	179884444069028	21364497301593	20336914825977	38994347335113	285721724766181	356245585585067	586451051274598	342259678427406	246430306419027	353759194010888	465339125043342	896743199135811	169923842667665	155343893338825	158970362097911	147706786666278	180836297769838
281	Bv01_g192_oono	803079025898793	270286727242148	458989698879053	588873188008888	38917	2.7279e+07	199973384636922	279872224880798	14910166171739	112488843676737	154294148534836	471284163857815	802616838011315	439934781690558	257059459511146	393617706309231	0	473571919501957	104436816621029	58450270891156	108082003713918	535718057432668	215181991490808	214138358427025	0	0	0	0	693459092329946	592905894327338
282	Bv03_g5925_wpjq	70855361018258	462766948766413	785892768523902	588842355218005	389897	2.7279e+07	583255705191022	155484569378221	219924951033151	234351757659868	857189714082424	141385249157345	321046735204526	977632848201241	202791351392126	262411804206154	288847017297133	315714613001305	178702997329317	298096381544896	169328472485138	25714466756768	248750382163374	252024375687191	38159285069609	693566704765978	237166249372252	641009524588352	104018863849492	148226473581835
283	Bv09_g25624_sisg	658970198592881	-730306653283762	124078477217074	-588584474651551	396026	2.76099e+06	0	103656379585481	298203323434781	468703515319736	0	141385249157345	0	391053139280496	856864865037152	0	0	0	0	0	18013667285653	0	860727965963231	823609070873172	562849454776733	537514196193633	200405480719553	106407581081666	846020092642534	755955015267356
284	Bv05_g13003_huyx	306705139815301	461558177981564	784379785526499	5884371149006	399570	2.77589e+07	99986692318461	932907416269325	745508308586952	562444218383684	300016399928848	188513665543126	0	0	285621621679051	0	0	0	116040907356699	136383965412697	18013667285653	1607154172298	430363982981616	576526349611221	0	0	0	0	0	0
285	Bv06_g18145_dauh	322423123559874	63529178645485	108536241396187	585326871727447	482004	3.33682e+07	833222435987175	0	521855816010866	937407030639473	428594857041212	471284163857815	0	977632848201241	17137297300743	131205902103077	288847017297133	0	132286634386637	177299155036507	684519356854812	937506600507168	110173179643294	174605123025113	0	0	118583124686126	12820190491767	0	0
286	Bv04_g9680_qnrf	851867604766325	-15167454010485	259377684067282	-584763259993891	498618	3.42778e+07	458272339792946	409442699362648	410029569722824	403085023174973	458596497034097	263919131760377	126010843567777	129536352386664	14138270273113	154822964481631	4332705259457	694572148602871	266894086920409	389668472607707	648492022283506	883934794763902	241003830469705	510637623941367	190796425348045	260087514287242	176688855782328	961514286882528	714262865099844	503970010178237
287	Bv06_g17726_ozof	644943561786931	-245850494596912	420414754358578	-58478084331746	498092	3.42778e+07	308292301315255	310969138756442	119281329373912	314031355264223	214297428520606	197939348820282	264863556543734	474151931377602	174229189224221	275532394416462	231077613837707	268357421051109	232081814713399	779336945215413	126095670999571	803577086149001	189360152511911	164721814174634	198428282361967	249684013715752	18854716825094	169226514491325	191394709483065	148226473581835
288	Bv08_g22518_ppok	400161846272332	418623436292359	716916199213746	5839224120636	524445	3.59281e+07	116651141038204	145118931419673	14910166171739	103114773370342	471454342745333	235642081928908	802616838011315	0	142810810839525	0	0	0	139249088828039	974171181519267	360273345713059	535718057432668	11189463557522	494165442523903	0	0	0	0	0	0
289	Bv04_g8795_dkhe	411314360496935	-635155334941809	109046080435741	-582465075685223	572322	390723	297460409647421	280390506778725	329514672395433	311219134172305	381449422766679	493434519559133	488793654348891	571915216197726	455566486578086	351631817636247	45637828732947	501196948139571	307508404495253	274716273188433	33325284478458	302680702449457	249611110129337	296499265514342	473175134863151	586063865527251	634419717070775	538448000654215	536737337463378	419480920236592
290	Bv03_g7729_kgwj	153332823190688	760946508819578	13072812338625	582083249654919	585552	3.98377e+07	233302282076409	186063201355938	159538778037608	152328642478914	184295788527721	212077873736017	955114037233465	918974877309166	985394594792725	157447082523693	924310455350826	11365726068047	162457270299379	224059371749431	147712071742354	259823257854844	195385248273654	184488431875591	12592564072971	187263010286814	133998930895322	794851810489556	866823865412432	115616649393831
291	Bv03_g7569_cwfu	823207813463303	266403849749413	458024507637727	581636670761128	60140.5	4.07756e+07	583255705191022	518281897927403	171466910974999	656184921447631	942908685490667	94256832771563	160523367602263	195526569640248	142810810839525	131205902103077	866541051891399	63142922600261	278498177656079	272767930825395	234177674713488	803577086149001	172145593192646	131777451339708	0	0	0	0	277383636931978	296452947163669
292	Bv04_g8368_pwna	273267449442193	416077307225608	715624993573017	581418076453971	609315	4.11705e+06	808225762907559	0	102134638276412	76398672997117	514313828449455	0	240785051403395	146644927230186	11139243245483	656029510515386	0	315714613001305	464163629426798	720886674324257	270205009284794	723219377534101	499222220258674	461221079688977	0	0	0	0	346729546164973	296452947163669
293	Bv01_g197_adjx	117539921882333	-148232669108479	255109142664972	-581055886747068	622646	4.19277e+07	374950096194229	37316296650773	506945649839127	103114773370342	985768171194788	174375140627392	223127480967146	211657511635569	130814702729005	129893843082046	144423508648567	199689492723325	475767720162468	331218201716551	396300680284365	2410731258447	44757854230088	420040626145318	152637140278436	183795176762984	195662155732108	203841028819096	152561000312588	160084591468381
294	Bv09_g27221_oeri	345695881935062	453788589264267	782008782525329	580285796533965	651940	4.37509e+07	407445771197728	41514380023985	465942692866845	379181143893667	376734879339225	353463122893361	268074023895779	325551738451013	295332756816138	234858564764508	262850785740391	235996673218475	410784812042716	4247386351424	340458311698841	399109952787337	42347815925391	382978217956025	270930923994224	402268688764267	305944461690205	292300343212288	271835964193339	351296742388948
295	Bv05_g12893_awrz	827066038870839	-465251945039142	803576325273598	-578976670175961	704843	4.71408e+07	0	518281897927403	298203323434781	140611054595921	428594857041212	0	321046735204526	48881642410062	142810810839525	262411804206154	288847017297133	315714613001305	0	0	0	0	860727965963231	0	228955710417654	31210501714469	284599499246703	423066286228312	284318227855278	251985005089119
296	Bv02_g3360_nhtu	148722278911692	176198368063969	304435256475774	578771230716473	713515	4.75596e+07	291627852595511	290237862839346	223652492576086	182794370974697	218583377091018	216790715374595	561831786607921	879869563381116	685491892029722	104964721682462	577694034594266	63142922600261	278498177656079	214317659934239	396300680284365	294644931587967	249611110129337	148249632757171	38159285069609	0	948664997489009	641009524588352	554767273863957	741132367909173
297	Bv04_g11142_ejsh	181163153095484	-306858830974854	531849090715332	-576965978379566	794317	5.27673e+07	833222435987175	155484569378221	745508308586952	468703515319736	171437942816485	235642081928908	481570102806789	48881642410062	122817297321992	656029510515386	202192912107993	710357879252936	696245444140196	779336945215413	18013667285653	267859028716334	129109194894485	741248163785855	839504271531398	520175028574484	367607686526991	371785524261244	360598728011572	266807652447302
298	Bv06_g16168_sedp	117606934052164	314217806560571	544908370454924	576643383727511	809665	5.36063e+07	183308935917178	165850207336769	313858997915107	210916581893881	137150354253188	301621864869002	192628041122716	131980434507167	411295135217833	183688262944308	866541051891399	268357421051109	268054495993976	58450270891156	12249293754244	744648099831408	337405362657587	642415075281074	286194638022067	520175028574484	130441437154739	153842285901204	242710682315481	266807652447302
299	Bv03_g8059_anli	255621303320604	391354165306893	678872275591568	576476871096066	817699	5.39572e+07	792144569893007	517348990511134	345319448537476	560522533970873	588975052546034	521900083056145	513674776327242	757665457355961	305043891953226	112968281710749	109761866572911	144439435448097	37655274437249	442858219118659	386032889931543	339645248412311	440692718573174	441207379266758	0	138713340953196	118583124686126	499987429178914	142159113927639	178316447718947
300	Bv01_g36_ezio	711728627717929	-166775672361657	289344128332195	-576392109018995	821819	5.40483e+06	241634506436281	352431690590634	11257175459663	187481406127895	240013119943079	447719955664924	156510283412207	108517246150338	631223783910702	110212957766585	115538806918853	202846638853338	127644998092369	175350812673468	234177674713488	294644931587967	430363982981616	197666177009561	106845998194905	93631505143407	889373435145946	641009524588352	797477956179438	112652119922194
301	Bv01_g2414_zkds	290910980728013	462890505098007	804265107724018	575544681290397	86412.9	5.66421e+07	499933461592305	259140948963702	126736412459782	656184921447631	68575177126594	706926245786723	0	0	285621621679051	0	0	0	0	58450270891156	0	803577086149001	172145593192646	131777451339708	0	0	0	0	0	0
302	Bv03_g6843_atry	146026323260437	-380905840148408	662341160418513	-575090093914329	887691	5.78025e+07	33328897439487	310969138756442	0	328092460723815	257156914224727	235642081928908	160523367602263	195526569640248	599805405526006	131205902103077	577694034594266	315714613001305	0	194834236303853	18013667285653	0	172145593192646	164721814174634	38159285069609	589531699051081	474332498744504	730750858030721	631047774020251	281630299805486
303	Bv0_tig284_g28302_kowi	301219859576839	212561952121087	369610787689159	575096721202443	88734.3	5.78025e+07	633249051350253	627121096492158	164011827889129	656184921447631	64717823413223	758767503811083	216706546263055	224855555086285	11424864867162	262411804206154	288847017297133	18153590247575	301706359127418	662436403433101	324246011141753	696433474662468	266825669448602	214138358427025	76318570139218	0	355749374058378	512807619670681	693459092329946	251985005089119
304	Bv05_g13265_ddos	176230565818959	-437697286738458	761287560118764	-574943437497094	895425	5.81143e+07	0	0	0	0	0	0	481570102806789	439934781690558	199935135175335	262411804206154	866541051891399	63142922600261	0	0	0	0	0	0	190796425348045	346783352382989	118583124686126	256403809835341	138691818465989	296452947163669
305	Bv08_g22530_cowx	532295358872106	109913598628074	191286599371099	574601665717523	913703	5.91061e+07	767397863544188	838580110846538	541984540342714	768205061609048	121806658371113	900152752968427	267271407057768	278136545313253	333034810877773	654717451494355	30328936816199	324396764858841	62546049065261	448118743498863	54761548548385	479467661402238	827159575290665	745366209140221	280470745261626	225409179048943	194476324485247	282044190818875	365452941657881	558813805403516
306	Bv04_g9885_recf	21903254184638	-180974539196933	315155727312507	-574238458999919	93352.5	5.99949e+07	166644487197435	466453708134663	372754154293476	843666327575525	120006559971539	989696744101412	248811219783508	180862076917229	17137297300743	577305969253539	548809332864553	276250286376142	812286351496896	779336945215413	18013667285653	187501320101434	180752872852279	658887256698538	267114995487263	31210501714469	166016374560577	21794323836004	561701864787256	563260599610971
307	Bv08_g24275_ruuh	3637928688001	429813526115573	748424865906067	574290814877225	930642	5.99949e+07	499933461592305	155484569378221	14910166171739	187481406127895	728611256970061	895439911329849	0	0	0	262411804206154	0	0	220477723977729	779336945215413	720546691426118	107143611486534	516436779577939	411804535436586	0	0	0	0	0	148226473581835
308	Bv09_g25127_pzcg	930995791403474	-137018956932534	239047335271468	-573187552067594	99326.2	6.36268e+07	683242397509483	393894242424826	387664320465215	482764620779328	518599777019867	640946462846629	786564501251089	125137004569759	116533621645053	45922065736077	953195157080539	915572377703784	429351357219788	253284507195009	432328014855671	115179382348024	266825669448602	625942893863611	192704389601525	190730843810644	167202205807438	214097181212509	171284395805497	118581178865468
309	Bv08_g21621_cewg	410149314483135	213973860734171	373943542634511	572209000392626	1.05222e+06	6.70056e+07	441607891073203	118168272727448	357843988121737	85304039788192	270014759935964	706926245786723	561831786607921	151533091471192	485556756854386	656029510515386	231077613837707	118392979875489	510579992369477	837787216106569	576437353140894	147322465793984	37011302536419	337679719058001	152637140278436	554853363812782	249024561840865	12820190491767	152561000312588	133403826223651
310	Bv08_g24013_ndzm	437885993012751	10716920547994	187293405269386	572199567442309	1.0528e+06	6.70056e+07	566591256471279	383528604466278	499490566753258	609314569915657	621462542709758	650372146123785	224732714643168	317730675665403	179941621657802	314894165047385	4332705259457	378857535601566	893514986646585	448118743498863	432328014855671	375002640202867	800477008345805	798900798746977	305274280556872	138713340953196	403182623932829	166662476392971	270449046008679	296452947163669
311	Bv04_g9980_megc	626916697620146	13059666022499	228330328175022	57196370394074	1.06752e+06	6.77239e+07	52493013467192	673766467305624	7827837240163	520260902004907	668607976984291	626807937930894	240785051403395	288401690219366	351314594665232	393617706309231	317731719026846	157857306500652	143890725122307	15976407376916	147712071742354	803577086149001	654153254132056	988330885047807	496070705904917	208070011429793	415040936401441	47434704819538	471552182784363	47432471546187
312	Bv05_g11965_exem	144566687964433	-166483702121424	291159481077866	-571795572327252	1.07813e+06	6.79602e+07	733235743668714	544195992823773	93934046881956	92334592517988	771470742674182	848311494944067	117984675187663	124648188145658	811165405568504	957803085352463	60657873632398	141282289318084	417747266484118	526052438020404	414314347570018	616075766047568	105008811847514	47769326110644	402580457484375	388397354668948	42334175512947	283326209868051	264901373270039	25939632876821
313	Bv07_g19994_uswn	66932370085013	-364621560770482	637651808947571	-571819221170691	1.07663e+06	6.79602e+07	0	103656379585481	193832160232608	0	0	0	176575704362489	14175676298918	105680000021249	157447082523693	115538806918853	236785959750979	0	0	0	0	430363982981616	0	133557497743631	0	118583124686126	769211429506022	970842729261924	133403826223651
314	Bv01_g1645_pxju	170317022793587	-60392622595518	105756748823016	-571052185961058	1.1263e+06	7.07705e+07	121650475654128	164813643540914	145374120174456	155140863570833	129864241683487	172961288135818	217509163101066	211657511635569	164518054087133	175815908818123	202192912107993	275460999843638	133447043460204	128590595960543	113486103899614	857148891892268	129109194894485	12189414248923	244219424445498	232344846096603	195662155732108	179482666884738	207344268606654	17935403303402
315	Bv0_tig133_g27528_skgu	28646377172935	-346238713578977	607197671248852	-570224047247828	1.18243e+06	7.40613e+07	0	103656379585481	246017741833694	140611054595921	857189714082424	235642081928908	658145807169279	430158453208546	368451891965975	498582427991693	69323284151312	947143839003915	0	389668472607707	0	0	215181991490808	0	55330963350933	450818358097886	379465998995603	21794323836004	617178592173652	503970010178237
316	Bv09_g26809_cdhq	357629918137893	-289566637912569	511270574486061	-566366719234032	1.48172e+06	9.25135e+07	833222435987175	518281897927403	745508308586952	796795976043552	22286932566143	301621864869002	882878521812447	205302898122261	377020540616347	131205902103077	288847017297133	647214956652675	580204536783497	194834236303853	18013667285653	0	344291186385293	164721814174634	221323853403732	110970672762556	782648622928432	846132572456624	547832682940657	38538883131277
317	Bv04_g9528_ylqi	827792115789386	-234116175332794	413532908718929	-566136746064673	1.50171e+06	9.34663e+07	33328897439487	259140948963702	447304985152171	421833163787763	214297428520606	424155747472034	176575704362489	635461351330806	571243243358101	170567672734	25996231556742	228893094425946	0	0	0	803577086149001	860727965963231	164721814174634	17171678281324	104035005714897	237166249372252	512807619670681	76280500156294	741132367909173
318	Bv01_g467_oxzh	104349922615935	-112525876913924	199212476644383	-564853561430271	1.6182e+06	1.004e+08	408278993633716	596024182616513	102134638276412	553070148077289	964338428342727	598530888099425	979192542373805	708783814945899	137955243270981	931561904931848	164642799859366	96292956965398	440955447955458	896237486997725	450341682141324	482146251689401	628331415153159	741248163785855	246127388698978	190730843810644	15060056835138	164098438294618	144932950296959	168978179883291
319	Bv04_g11141_zakh	159038061194245	210720098543889	373376614259266	564363408142024	1.66498e+06	1.02978e+08	166644487197435	212495578150235	246017741833694	187481406127895	128578457112364	155523774073079	963140205613579	10265144906113	771178378533437	104964721682462	0	394643266251631	394539085012778	545535861650789	324246011141753	321430834459601	378720305023822	658887256698538	76318570139218	104035005714897	474332498744504	12820190491767	138691818465989	148226473581835
320	Bv01_g199_qpae	403046199119796	201604711449534	35738359614073	564112940903271	1.68938e+06	1.03989e+08	112485028858269	943273054227873	141646578631521	314031355264223	544315468442339	164949457350235	216706546263055	224855555086285	191366486524964	367376525888616	866541051891399	260464555726077	789078170025556	681919827063487	144109338285224	428574445946134	688582372770585	568290258902489	133557497743631	346783352382989	711498748116756	641009524588352	12482263661939	889358841491007
321	Bv04_g10297_pjhe	278585969947203	738826010700883	130977138408787	56408776346523	1.69186e+06	1.03989e+08	311625191059203	313042266348151	624735962595866	359495596250238	312017055926002	324714788898035	241587668241406	182328526189531	238494054102007	224362092596262	167531270032337	194164486995802	319112495230923	296148039181857	313437810770361	273216209290661	33568390672566	40768649008222	181256604080643	149116841524685	211077961941304	192302857376506	300961246071196	211963857222023
322	Bv08_g24514_edty	284274642588927	579788759880772	103242224176593	56158104351671	1.95643e+06	1.19877e+08	233302282076409	360724200957472	282547648954455	351058932974482	376734879339225	380326320233257	183799255904591	218500941572977	199363891931977	228298269659354	213746792799879	228893094425946	384095403350675	276664615551472	318841910956057	342859556756907	427781799083726	348386636979352	276654816754665	187263010286814	195662155732108	247429676491104	25727332325441	302382006106942
323	Bv04_g8422_ddgn	415351772955569	548052703018165	976644856277065	561158643795373	2.0048e+06	1.2246e+08	799893538547688	0	887154887218473	10733310500822	570031159864812	471284163857815	0	0	742616216365532	524823608412308	0	0	105597225694596	915720910628111	120691570813875	117857972635187	869335245622864	121070533418356	0	0	0	0	693459092329946	0
324	Bv08_g23871_irtp	576292759791193	823256064193677	146934232297285	560288811750839	2.10809e+06	1.28372e+08	559925476983381	730777476077638	307894931446411	832417443207852	786471562670624	716351929063879	31141533314839	416960409757829	374449946021235	343759463510062	36972418214033	266778847986103	796040624466958	781285287578452	909690197925474	819648627871982	690303828702512	896910278180885	484622920384034	596467366098741	476704161238227	471783010097027	434105391798546	45653753863205
325	Bv05_g11462_pdig	539745385715805	995142675011071	177986956183864	559109890043331	2.25637e+06	1.36979e+08	804892873163611	10666241459346	58447851393217	119800618515725	55160158101204	103069846635704	343520006668843	402784733458911	235923459506896	22042591553317	311954778680904	346496787768932	468805265721066	475395536581402	617868787897896	474110480827911	656735438029946	68277191975386	352973386893883	547917696765123	511093267397203	341017067081003	355744514365262	372048448690405
326	Bv02_g3933_nrat	710436885767458	-189641116172292	339282518459588	-558947502020739	227757	1.37842e+08	291627852595511	222861216108783	208742326404347	543696077770894	407165114189152	669223512678098	377229913865318	430158453208546	299902702763003	80035600282877	808771648431973	702465013927903	220477723977729	116900541782312	720546691426118	187501320101434	318469347406396	271790993388147	156453068785397	159520342096175	167202205807438	214097181212509	149787163943268	163049120940018
327	Bv04_g10834_kgpn	253424281801415	-80430394485286	14424603699112	-557591710406835	2.46229e+06	1.48566e+08	149980038477691	188654610845575	327278147469672	186543999097255	163723235389743	17249000397196	305797015282311	318708308513604	296189621681176	28865298462677	285958547124162	300718168883743	146211543269441	173402470310429	126095670999571	13660810464533	265964941482638	161427377891142	335801708612559	523642862098313	371165180267575	262813905081224	302348164255856	292006152956214
328	Bv01_g2416_xiuq	276886714980512	117499418022372	210835057476162	55730493509438	2.50319e+06	1.50331e+08	345787310934678	273134560207741	348152380110107	291064883013556	432452210754583	329898914700471	923009363713013	11829357463235	238779675723686	139078256229262	167531270032337	198110919658319	2355630419341	718938331961219	226972207799227	533039467145504	203131799967323	669594174619889	242311460192017	156052508572345	168388037054299	175636609737208	137998359373659	203070268807113
329	Bv05_g14286_oroo	160799505074714	426249074076218	764874275929097	557279918400251	2.50678e+06	1.50331e+08	0	414625518341922	15655674480326	890536679107499	471454342745333	141385249157345	802616838011315	0	856864865037152	0	288847017297133	157857306500652	928327258853595	506569014390019	252191341999141	883934794763902	147184482179713	90596997796049	190796425348045	346783352382989	118583124686126	12820190491767	138691818465989	592905894327338
330	Bv04_g10461_rodz	169610350128263	13445624370453	241336393334423	557132067181482	2.52816e+06	1.51153e+08	341621198754742	228044035088057	275838074177172	271848038885447	244299068513491	240354923567486	321046735204526	635461351330806	125673513538782	118085311892769	115538806918853	63142922600261	174061361035049	272767930825395	900683364282648	2410731258447	22378927115044	321207537640537	76318570139218	0	177874687029189	179482666884738	901496820028929	103758531507284
331	Bv03_g8135_dnng	156002319197804	-269208648714565	483775205066382	-556474672317332	2.62533e+06	1.56489e+08	366617871834357	42499115630047	149847170025977	196855476434289	347161834203382	207365032097439	583502441234226	446778211627967	344174054123256	645533038347139	424605115426786	458575475384395	116040907356699	194834236303853	324246011141753	562503960304301	550865898216468	230610539844488	591468918578939	208070011429793	604773935899243	615369143604818	790543365256138	578083246969155
332	Bv02_g3769_cpjt	504077835090691	149267159826022	268436102326194	556062163518667	268815	1.59751e+08	558259032111407	111741577193148	86329862134369	431207234094157	100505493976164	232343092781903	137247479299935	257606255501027	439857297385738	397553883372324	150200448994509	184693048605763	103856612084246	884547432819494	10123681014537	527682286571178	699771836328107	553465295626772	459819385088788	367590353525968	16957386830116	923053715407226	170590936713167	346849948181493
333	Bv04_g9710_qjqz	321714256942376	221705989255465	398843365244887	555872326268582	2.71755e+06	1.61013e+08	558259032111407	544195992823773	61877189612717	49682572623892	582889005576049	640946462846629	15249719922215	151533091471192	128529729755573	367376525888616	288847017297133	260464555726077	417747266484118	389668472607707	558423685855241	401788543074501	688582372770585	494165442523904	190796425348045	693566704765978	0	256403809835341	693459092329946	118581178865468
334	Bv08_g22159_euxa	795852705977563	-26632929964769	479267876345742	-555700293702892	2.74446e+06	1.6212e+08	166644487197435	129570474481851	447304985152171	140611054595921	137150354253188	174375140627392	168549535982376	171085748435217	17137297300743	537944198622616	635463438053693	394643266251631	174061361035049	175350812673468	108082003713918	562503960304301	628331415153159	18943008630083	215599960643291	225409179048943	183803843263495	23717352409769	305815459717506	271254446654757
335	Bv05_g12097_rxof	229388859134375	-755984856530054	136078227433188	-555551663767249	2.76792e+06	1.63018e+08	234135504512396	130088756379778	213215376255868	197324179949609	209154290236112	20925016875287	240785051403395	247829927019014	227069189234845	286028866584708	311954778680904	415164716096716	110238861988864	124693911234466	111684737171048	147322465793984	189360152511911	158132941607649	293826495035989	249684013715752	294086149221593	319222743244999	307895836994496	277183505598031
336	Bv02_g5528_uhif	146555216959252	-219753825778758	39638531253264	-554394471315489	2.95732e+06	1.73655e+08	33328897439487	673766467305624	969160801163038	937407030639473	171437942816485	706926245786723	345125240344866	254184540532323	217072432476078	354255935678308	231077613837707	142071575850587	812286351496896	116900541782312	360273345713059	0	430363982981616	576526349611221	629628203648548	173391676191495	260882874309477	384605714753011	152561000312588	889358841491007
337	Bv02_g5416_gywd	105721704117908	251762364831391	454177951141241	554325378849352	2.96902e+06	1.73824e+08	27413018143978	305786319777168	395119403551085	328092460723815	887191354075309	155523774073079	216706546263055	293289854460372	488412973071177	537944198622616	722117543242833	236785959750979	233242223786966	409151896238092	228773574527792	332145195608254	175588505056499	300617310868708	114477855208827	138713340953196	118583124686126	769211429506022	346729546164973	47432471546187
338	Bv02_g4489_qqwg	135043566772269	-20490548705074	369735383146915	-554194963183494	2.99122e+06	1.74606e+08	99986692318461	243592492025879	14686513679163	773360800277565	737183154110885	636233621208051	441439260906224	117315941784149	114819891914978	650781274431263	124204217437767	112867974147966	533788173840817	331218201716551	270205009284794	375002640202867	456185821960513	337679719058001	242311460192017	32597635124001	279856174259258	239737562196044	221906909545583	140815149902743
339	Bv03_g8066_pzhm	113416305444974	-14247076377152	257462315563183	-553365503063519	3.13626e+06	1.82532e+06	708239070589099	414625518341922	111080737979456	506199796545315	454310548463685	400591539279143	16453645179232	130025168810765	190509621659927	157447082523693	112650336745882	112867974147966	348122722070098	389668472607707	234177674713488	2410731258447	160095401669161	922442159377953	225139781910693	149116841524685	15060056835138	175636609737208	224680745914902	195658945128022
340	Bv03_g7643_ysqe	871077175162902	432226985778471	781906354404831	552786127575945	3.24158e+06	1.88107e+08	233302282076409	181398664274591	12971844569413	143423275687839	193724875382628	230929240290329	0	48881642410062	542681081190196	354255935678308	0	0	146211543269441	150022361953967	846642362425689	18482272981427	151488122009529	161427377891142	0	0	0	12820190491767	346729546164973	533615304894604
341	Bv08_g22067_vhdd	176803528335653	-10861674874031	196710923400984	-552164297042626	3.35844e+06	1.94317e+08	127483032706038	100546688197916	237817150439238	759299694817973	122149534256745	91900411952274	385256082245431	24440821205031	231067891938352	308333869942231	294623957643076	33150034365137	789078170025556	857270639736955	972738033425259	750005280405735	144602298281823	116952488063991	183164568334123	215005678477453	157715555832548	135894019212731	210811564068303	191212150920567
342	Bv05_g13699_hhfu	29055781063858	16357114895429	296453229622912	551760387843817	3.43653e+06	1.98254e+08	408278993633716	274689405901524	141646578631521	145298089749118	287158554217612	282770498314689	120392525701697	122204106025155	828302702869247	131205902103077	144423508648567	221000229100913	522184083105147	107158829967119	540410018569589	669647571790835	507829499918307	469457170397708	133557497743631	693566704765978	106724812217513	205123047868273	152561000312588	163049120940018
343	Bv05_g11408_aeox	100258526932844	-104136802932955	188898601889085	-551284138111836	3.53086e+06	2.03102e+08	791561314187816	673766467305624	14910166171739	829605222115933	527171674160691	626807937930894	121195142539709	143223212261482	17737102706269	970923675562771	144423508648567	112867974147966	487371810898138	350701625346936	342259678427406	428574445946134	568080457535733	642415075281074	139281390504073	166456009143835	154158062091964	133329981114377	140078736650649	100794002035647
344	Bv06_g15995_awru	184657471697392	-30811153658907	560127105617055	-550074319737918	378194	2.16912e+08	33328897439487	310969138756442	14910166171739	421833163787763	728611256970061	282770498314689	160523367602263	24440821205031	714054054197627	144326492313385	577694034594266	552500572752284	580204536783497	194834236303853	18013667285653	0	860727965963231	411804535436586	591468918578939	554853363812782	652207185773693	910233524915459	478486773707663	42985677338732
345	Bv04_g9994_kwui	211934126857555	133150074717932	242732888823029	548545668300469	412403	2.35846e+08	358368969718084	135634372687601	131731318127314	163530656495056	287501430103245	294175575080048	623633283134792	646704129085121	100081816236339	981420147731017	155977389340452	222420944859419	349747294773092	552549894157728	255613938783415	551521740126931	293680381986655	266355173520384	118866172991832	825344378671514	109215057835922	114868906806233	129954233902632	186913583186693
346	Bv08_g24390_wheg	111410053920694	-515554619711631	940124973592528	-548389452671942	416063	2.37252e+08	983202474464866	107906291148485	102358290768989	933657402516915	76375603524744	69467285752642	142303965379406	166979690472772	120103891916041	121627871249552	144134661631269	155094803636891	907439895529389	101703471350611	846642362425689	966971093665965	913232371886989	876320051409056	14443289398847	145649008000855	107554894090316	101920514409548	100898297934007	122583293652177
347	Bv08_g22832_ssiw	661610434765737	51381670986722	937289523054319	548194231589039	420681	2.39194e+08	158312262837563	362797328549182	745508308586952	656184921447631	428594857041212	0	0	0	0	0	0	0	348122722070098	272767930825395	18013667285653	133929514358167	189360152511911	115305269922244	0	693566704765978	0	0	693459092329946	0
348	Bv04_g9205_ugrr	314336426933691	-257737237810292	470301547324479	-548025494018776	4.24713e+06	2.40793e+08	33328897439487	362797328549182	141646578631521	562444218383684	385735371337091	329898914700471	12841869408181	136868598748174	388445405483509	157447082523693	288847017297133	63142922600261	580204536783497	194834236303853	720546691426118	535718057432668	120501915234852	107069179213512	648707846183353	693566704765978	81822356033427	12050979062261	113033832049781	81524560470009
349	Bv05_g13554_wtmy	184689142957204	577179772888621	105354302882493	547846416422476	4.29033e+06	2.42545e+08	171643821813358	250330156698936	188613602072499	249818973665419	176152486243938	195582928000993	117984675187663	123670555297457	148808864894785	135142079166169	158865859513423	117603693342986	233242223786966	247439480105894	248588608542011	235715945270374	193663792341727	262731293608542	179348639827162	142181174477026	145857243363935	164098438294618	192781627667725	15267326778929
350	Bv04_g8667_rsdw	306193239612293	425956775290721	777675357883854	547730837775033	4.31844e+06	2.43437e+07	916544679585892	0	596406646869562	374962812255789	385735371337091	329898914700471	0	0	856864865037152	0	0	0	116040907356699	779336945215413	540410018569589	107143611486534	860727965963231	247082721261952	0	0	0	0	0	0
351	Bv09_g27397_jwtp	350643479684896	356311886763003	650947285187385	547374410910145	4.40625e+06	2.47679e+08	166644487197435	518281897927403	521855816010866	140611054595921	68575177126594	377027331086252	802616838011315	0	0	131205902103077	0	789286532503262	928327258853595	974171181519267	540410018569589	133929514358167	430363982981616	123541360630976	0	0	0	12820190491767	138691818465989	0
352	Bv08_g24023_xgnf	187832616963353	116722154534215	213276216614138	547281625617874	4.42939e+06	2.48273e+08	384948765426075	290756144737273	195323176849781	262005265063733	289301528502818	267218120907381	569857954988034	708783814945899	879714594771476	80035600282877	751002244972546	51303624612712	22395895119843	257181191921086	189143506499356	305359292736621	214321263524845	235552194269727	209876067882849	107502839238727	15060056835138	130765943016024	174751691267146	19714120986384
353	Bv08_g23501_cadi	773512626893578	-213632992065282	390940191373276	-546459527005505	4.63964e+06	2.5932e+08	164144819889473	202129940191687	752963391672822	371213184133231	509599285022001	188984949706984	731183939428308	332492931673242	528971243349602	358192112741401	768333066010374	535925555569715	359726812805768	124693911234466	389095213370104	723219377534101	212599807592918	122717751560103	245173406572238	296152982935073	119531789683615	121535405861951	658092678621118	391317890256043
354	Bv05_g13375_cybu	964076119216452	-378265990322494	692820034427376	-545980155777589	4.76667e+06	2.65668e+08	583255705191022	0	745508308586952	0	34287588563297	141385249157345	240785051403395	342171496870434	571243243358101	656029510515386	577694034594266	315714613001305	0	0	0	0	258218389788969	0	267114995487263	31210501714469	426899248870054	34614514327771	284318227855278	266807652447302
355	Bv05_g14108_cmgk	122917067308373	703792582409418	128969388661602	545705139578568	4.84106e+06	2.69054e+08	124150142962089	18761804704972	134191495545651	170139376061064	173580917101691	153638637417648	137247479299935	117804758208249	109107459481397	957803085352463	69323284151312	101028676160418	176382179182183	118848884145351	131499771185267	11250079206086	192803064375764	163074596032888	76318570139218	762923375242576	747073685522594	743571048522488	104018863849492	755955015267356
356	Bv01_g215_swde	248128200306654	-345403981346335	633059807424787	-545610347229905	4.86696e+06	2.69734e+08	0	518281897927403	0	51557386685171	107148714260303	235642081928908	184601872742603	381276810798484	197078918958545	144326492313385	4332705259457	694572148602871	0	194834236303853	0	267859028716334	172145593192646	0	591468918578939	970993386672369	177874687029189	589728762621284	533963501094058	592905894327338
357	Bv09_g24754_yopo	792028459641958	-175798580674868	322966759208728	-544324069466394	5.23199e+06	2.89152e+08	316624525675126	326517595694264	410029569722824	33746653103021	471454342745333	249780606844642	296968230064187	518145409546657	439857297385738	45922065736077	577694034594266	457786188851892	324914540598758	448118743498863	360273345713059	294644931587967	473400381279777	296499265514342	257575174219861	242748346668092	142299749623351	214097181212509	179605904913456	158602326732563
358	Bv02_g5424_uyou	199882500897952	354839664976629	6519855239079	544244698639589	5.25536e+06	2.89632e+08	699906846229227	285055043860072	15655674480326	323405425570618	244299068513491	0	160523367602263	48881642410062	571243243358101	104964721682462	288847017297133	789286532503262	301706359127418	272767930825395	3062323438561	187501320101434	645545974472424	988330885047807	0	0	0	12820190491767	416075455397967	163049120940018
359	Bv05_g14057_rxhc	196763989797566	281079901177497	51728123753845	543379269882379	551687	303197	424943442353459	367980147528456	268382991091303	356214671643	162866045675661	230929240290329	0	0	17137297300743	91844131472154	0	0	301706359127418	467602167129248	900683364282648	508932154561034	671367813451321	263554902679415	953982126740225	346783352382989	59291562343063	256403809835341	76280500156294	207517063014568
360	Bv03_g7745_qhqx	31610707632758	860841215607207	158442022052428	543316226627275	5.5364e+06	3.03426e+07	400779991709831	281945352472507	327278147469672	327155053693176	417022795901099	41850033750574	174970470686467	154465990015796	182226594631234	194184735112554	164642799859366	2178430829709	352764358364366	654643033980947	30262961039897	672326162077998	364087929602447	372271300034674	324353923091676	287830182477881	27274118677809	228199390753453	203183514052674	290523888220396
361	Bv05_g14058_ypzi	247021971563685	369684516655795	683467189704677	540895777038739	6.33926e+06	3.46464e+08	416611217993587	570110087720143	521855816010866	107801808523539	814330228378303	235642081928908	0	0	285621621679051	0	0	0	116040907356699	58450270891156	360273345713059	267859028716334	430363982981616	247082721261952	0	0	118583124686126	0	138691818465989	0
362	Bv08_g24465_wfpy	625472078583263	779381935686732	14435242829108	539916054695766	6.69534e+06	3.64915e+08	833222435987175	792971303828927	842424388703256	768673765124367	797186434096655	942568327715631	385256082245431	371500482316471	491269189287967	393617706309231	837656350161686	236785959750979	661433171933187	701403250693872	900683364282647	589289863175934	774655169366908	782428617329514	438831778300503	242748346668092	54548237355618	448706667211846	50622513740086	726309720550989
363	Bv08_g24511_guap	90143944805263	720543702282106	13364401614968	539151488440085	6.98662e+06	3.79741e+08	154979373093614	112985453748174	864789637960864	965529241558657	108434498831427	11216563099816	674198143929505	606132365884769	762609729883065	905320724511232	491039929405126	623536360677577	109078452915297	954687757888881	79260136056873	964292503378802	162677585567051	134248278552327	744106058857375	485496693336185	723357060585369	525627810162448	686524501406646	919004136207374
364	Bv06_g17626_cckg	476536349586027	-175726616403334	326134145601441	-538816983052381	7.11788e+06	3.85812e+08	299960076955383	362797328549182	111826246288043	239038792813066	287158554217612	230929240290329	441439260906224	342171496870434	254203243294355	642908920305078	25996231556742	284143151701174	104436816621029	116900541782312	270205009284794	107143611486534	292647508427499	148249632757171	801344986461789	693566704765978	782648622928432	146150171606144	134531063912009	155637797260926
365	Bv06_g15632_trtp	624800205795424	831763522765208	154422479489564	538628524496281	7.19288e+06	3.8881e+08	533262359031792	782605665870379	805148973273908	623375675375249	522885725590279	758767503811083	666171975549392	376388646557478	4512821622529	301773574837077	51992463113484	505143380802088	905119077382255	779336945215413	127897037728136	937506600507168	852120686303599	897733887251758	419752135765699	450818358097886	438757561338667	333324952785943	499290546477561	355743536596403
366	Bv04_g9425_qane	248090554066721	-986077354061282	18310888836679	-538519655084163	7.23655e+06	3.90102e+08	137481701937884	169478180622261	116299296139565	165921044423187	165009019960867	158822763220084	447860195610314	415982776909628	43614421630391	360816230783462	375501122486273	456207615786886	213515269536327	284457985003626	243184508356315	131250924071004	111033907609257	113658051780498	194612353855006	197666510858304	24428123685342	301274476556525	300267786978866	213446121957842
367	Bv09_g24783_ozwg	371283416562558	536300443387622	998135441781532	537302274759827	7.74276e+06	4.16252e+08	309958746187229	498587185806162	493526500284562	3918361388073	456453522748891	428868589110612	331480754098673	276670096040951	205933189230596	28865298462677	271516196259305	357546799223978	545392264576487	393565157333784	374684279541581	492860612838054	466514557552071	415098971720079	347249494133442	31557285066852	292900317974731	289736305113935	303041623348186	363154860275495
368	Bv09_g24755_ndnt	217570032898226	-252689219474675	470429162311056	-537146162948956	7.8101e+06	4.18732e+08	483269012872561	580475725678691	566586314526084	792108940890354	531457622731103	843598653305489	537753281467581	503480916823639	494125405504758	45922065736077	548809332864553	607750630027512	580204536783497	740370097954643	522396351283936	508932154561034	972622601538451	584762440319953	104938033941425	603403033146401	948664997489009	5833186673754	51385318741649	437268097066412
369	Bv01_g1614_qpkx	215084505314562	580783796769904	10814760928416	53702878927622	7.8611e+06	4.20324e+08	166644487197435	518281897927403	596406646869562	468703515319736	0	471284163857815	0	48881642410062	571243243358101	131205902103077	288847017297133	789286532503262	153173997710843	29225135445578	108082003713918	883934794763902	215181991490808	823609070873172	0	0	0	12820190491767	693459092329946	148226473581835
370	Bv03_g8013_uapn	384550475387936	115760428641611	215601859230412	536917580649888	7.90973e+06	4.21781e+08	616584602630509	378345785487004	275838074177172	468703515319736	758612896962945	513699738605019	104340188941471	185750241158236	319896216280537	328014755257693	17330821037828	284143151701174	533788173840817	798820368845799	630478354997853	1607154172298	568080457535733	691831619533465	228955710417654	208070011429793	260882874309477	256403809835341	291252818778577	192694415656385
371	Bv08_g22871_oash	712553664281946	-853618420007153	159075668696196	-536611555370797	8.04504e+06	4.2784e+08	608252378270638	378345785487004	551676148354345	440581304400552	540029519871927	66451067103952	682224312309618	752777293114955	802596756918132	984044265773078	103984926226968	868215185753588	684641353404527	29225135445578	324246011141753	294644931587967	800477008345805	395332354019123	103030069687944	728245040004277	948664997489009	119227771573433	866823865412432	123027973072923
372	Bv03_g8065_goti	508459402443708	414605043467393	772752809105316	536529972563177	8.08149e+06	4.28623e+08	108927169056603	121832525745795	113369448486818	146029267233017	151924018975398	120130333367357	136444862461924	435046617449552	964544216410154	219245062414242	144423508648567	126285845200522	640545808608981	516310726205211	68722140694766	317948667086288	86356836825091	903004985305346	133557497743631	104035005714897	284599499246703	846132572456624	340488414334003	280444488016831
373	Bv01_g1089_afpp	131245566624484	199357078091643	371735711962122	536287130013369	8.19094e+06	4.33263e+08	249966730796152	336883233652812	111826246288043	206229546740684	214297428520606	292196181591845	963140205613579	586579708920744	514118919022291	393617706309231	866541051891399	473571919501957	371330903541438	389668472607707	270205009284794	535718057432668	301254788087131	741248163785855	190796425348045	0	118583124686126	384605714753011	138691818465989	592905894327338
374	Bv03_g7664_chfj	45961730111001	-122043121753367	228113922397908	-535009527127777	8.79079e+06	4.6375e+07	35861893644888	390058956380163	185258814683858	244007050075455	337046995577209	187335455133482	361659147207899	847461034463245	303587221682663	402277295848034	499127645889446	327396053682353	22465519664257	2073036274273	280833072983329	375002640202867	267083887838391	254659924713985	10884936066106	139545620998915	714937658732654	768955025696187	552617550677734	456982218052796
375	Bv04_g10897_fidh	163597963286824	445607544272635	833594424789078	534561569777036	9.01102e+06	4.741e+08	546593918007587	205239631579252	133445987237064	557757183230486	123006723970828	989696744101412	0	977632848201241	599805405526006	170567672734	0	0	453719947764695	880650748093417	518793617826805	358931098479887	188499424545948	192724522584322	0	0	118583124686126	512807619670681	492355955554261	904181488849191
376	Bv06_g18354_eyqw	771026304668533	-354146531473231	664093937146037	-533277766388271	9.67217e+06	5.06186e+08	833222435987175	155484569378221	745508308586952	937407030639473	857189714082424	94256832771563	160523367602263	469263767136595	371308108182766	249291213995847	25996231556742	157857306500652	348122722070098	194834236303853	0	0	860727965963231	247082721261952	572389276044135	693566704765978	59291562343063	256403809835341	110953454772791	0
377	Bv09_g24816_odxp	658899311625945	592857286837416	111166404885264	533306161559608	9.65705e+06	5.06186e+08	58408892762701	891963146333061	729852634106626	814138006110382	807901305522685	574966679906535	534542814115536	710739080642302	562103351464372	547128611769832	548809332864553	532768409439702	80300307890836	921565937717226	788998627111599	768755412415878	950243674423407	87220200605469	597192811339381	589531699051081	455359198794724	347427162326887	368920237119531	511381333857329
378	Bv04_g10870_uotc	29698362480936	-720040452782317	135048310745723	-533172498646097	9.72842e+06	5.07782e+08	209138831432781	194355711722776	32280509761815	181388260428738	206154126236823	262505279268803	228745798833225	26787140040714	372164973047803	52744772645437	407274294388958	453839756189376	234402632860533	216266002297277	196348973413617	155358236655474	290926052495572	214138358427025	461727349342269	298233683049371	348634386577211	387169752851364	345342627980313	345367683445674
379	Bv04_g10642_rmus	383238854347818	-334722967045596	628220967646095	-5328108806998	9.92407e+06	5.16628e+08	166644487197435	0	0	0	857189714082424	471284163857815	321046735204526	391053139280496	314183783846956	170567672734	577694034594266	126285845200522	116040907356699	389668472607707	0	0	860727965963231	823609070873172	38159285069609	0	237166249372252	153842285901204	901496820028929	592905894327338
380	Bv03_g8084_cpzx	216494293991157	151407783134628	284253854932528	532649884978927	1.00124e+07	5.19854e+08	291627852595511	507916259968855	253472824919564	374962812255789	398593217048327	400591539279143	192628041122716	10265144906113	628367567693911	223050033575231	577694034594266	18153590247575	197269542506389	194834236303853	126095670999571	562503960304301	361505745704557	205902267718293	114477855208827	346783352382989	474332498744504	512807619670681	104018863849492	148226473581835
381	Bv05_g12440_qhyy	242907658128402	195335842013881	366840224642636	532482069555407	1.01053e+07	5.23299e+08	516597910312048	310969138756442	193832160232608	243725827966263	231441222802255	155523774073079	184601872742603	107539613302136	231353513560031	91844131472154	17330821037828	110500114550457	336518631334428	740370097954643	558423685855241	616075766047568	232396550810072	560054168193757	190796425348045	346783352382989	237166249372252	12820190491767	554767273863957	889358841491007
382	Bv03_g7666_mcgo	211530167338461	-557407093191006	104805561831689	-531848771619739	1.04633e+07	5.40423e+08	19747371732896	180362100478736	16624835281489	175295114729581	179581245100268	165420741514093	239179817727372	204325265274059	241921513562156	265035922248216	210858322626907	162593025695672	156655224931544	124693911234466	196348973413617	171429778378454	162677585567051	173781513954239	230863674671134	267023181334902	311873617924512	287172267015582	339101496149343	266807652447302
383	Bv02_g3703_ljpi	115384331821896	181496683439599	34141609690386	53159966704999	1.06075e+06	5.45016e+08	281629183363665	207312759170961	417484652808693	101708662824383	125578293113075	282770498314689	296968230064187	234631883568298	299902702763003	879079544090617	25996231556742	315714613001305	29706472283315	272767930825395	194547606685052	166072597804127	22637145504833	214138358427025	324353923091676	416140022859587	379465998995603	756391239014255	742001228793042	121545708337104
384	Bv08_g23934_khum	180483719886233	512484453050996	963957701153317	531646204431832	1.05804e+07	5.45016e+08	18580860322514	191764302233139	196814193466955	185137888551296	215154618234689	229515387798756	129221310919822	1578877049845	117104864888411	156135023502662	135758098129653	187060908203273	228600587492698	218214344660316	223369474342097	273216209290661	200549616069433	199313395151308	12592564072971	187263010286814	128069774661016	119227771573433	146319868481619	194176680392203
385	Bv05_g13798_gxzp	131604656631545	664803527990052	125104509276786	531398533780435	1.07253e+07	5.49638e+08	127483032706038	193837429824849	162520811271956	14295457217252	132007215968693	162593036530946	106748039455505	106073164029835	965401081275191	128581784061016	664348139783406	899786647053719	22395895119843	122745568871428	198150340142182	179465549239944	156652489805308	149896850898917	108753962448386	62421003428938	735215373053982	11666373347508	12898339117337	121545708337104
386	Bv05_g13377_kkua	106978508430745	-579100540304249	109227184296262	-530179866885086	1.14667e+07	5.8611e+08	0	0	0	468703515319736	0	471284163857815	0	977632848201241	571243243358101	131205902103077	0	0	0	0	0	0	258218389788969	0	419752135765699	589531699051081	332032749121153	358965333769477	38833709170477	415034126029137
387	Bv02_g3913_ozea	296778505097606	-270667853972933	511416727024549	-52925107778092	1.20648e+07	6.15088e+08	833222435987175	108839198564755	111826246288043	103114773370342	102862765689891	197939348820282	642093470409052	10265144906113	154235675706687	656029510515386	17330821037828	134178710525555	232081814713399	389668472607707	18013667285653	0	860727965963231	247082721261952	953982126740225	901636716195771	806365247865657	987154667866062	783608774332839	109687590450558
388	Bv04_g10865_qrie	286106612862479	-106787852299401	202071339318618	-528466098455566	1.25938e+07	6.404e+08	208305608996794	238409673046605	14910166171739	239038792813066	278586657076788	164949457350235	313020566824413	351947825352447	442713513602529	380497116098924	4332705259457	142071575850587	139249088828039	175350812673468	900683364282648	1607154172298	189360152511911	123541360630976	438831778300503	31210501714469	521765748618955	499987429178914	443813819091165	42985677338732
389	Bv05_g11355_wogj	808658258112486	-376500900860696	713133115250859	-527953186872068	1.29514e+07	6.56894e+08	0	518281897927403	797693890188039	937407030639473	214297428520606	0	248811219783508	153488357167595	203648216257163	170567672734	12998115778371	140493002785581	464163629426798	194834236303853	18013667285653	455360348817768	172145593192646	823609070873172	185072532587604	149116841524685	1316272684016	125637866819317	107486159311142	592905894327338
390	Bv05_g11527_ytgx	217745428349725	-105351514562105	199610552982612	-527785294855035	1.30706e+06	6.6124e+08	166144553735843	15092368867646	180189358185466	158468658529603	287201413703316	134315986699477	48518187857784	491749322645224	242292821670339	262018186499845	228766837699329	235207386685972	830852896673968	11475736518297	105740226966783	787505544426022	975204785436341	141413677468924	215409164217943	216392811886985	231592842512004	244224628868162	317465572468649	357077574858639
391	Bv05_g11471_qdgs	128421371853425	17112801051211	324282325077641	527713036691523	1.31223e+07	6.6156e+08	111651806422281	250330156698936	162520811271956	229196018991351	326589281065404	290782329100272	569857954988034	430158453208546	891139459638638	158759141544723	375501122486273	292036017026207	126484589018802	148074019590929	172931205942268	15267964636831	175588505056499	216609185639644	629628203648548	104035005714897	249024561840865	205123047868273	325925773395075	15267326778929
392	Bv08_g22658_vqsq	130178156715203	769149561142662	145759872542781	527682652107779	1.3144e+07	6.6156e+08	155812595529602	142527521930036	105862179819347	157953084662751	140579113109518	162593036530946	58591029174826	845652413694073	834015135302828	892200134300924	895425753621113	734036475228034	229760996566265	163660758495237	228773574527792	163394007516964	127387738962558	184488431875591	953982126740225	128309840381706	147043074610796	961514286882528	943104365568726	121545708337104
393	Bv02_g4587_gflh	316000600322718	462506430452297	878699630415942	526353277551016	1.41313e+07	7.09443e+08	124983365398076	103656379585481	0	468703515319736	300016399928848	0	0	0	0	131205902103077	0	0	232081814713399	58450270891156	540410018569589	1607154172298	774655169366908	658887256698538	0	0	0	0	0	0
394	Bv02_g5596_neyf	587944181252631	433058369949902	822936355915218	526235554957688	1.42221e+07	7.1219e+08	758232416748329	684132105264172	335478738864128	135924019442724	131150026254611	141385249157345	802616838011315	0	342745946014861	301773574837077	0	0	127644998092369	142228992501813	228773574527792	131250924071004	10931245167733	158956550678522	0	0	0	12820190491767	277383636931978	281630299805486
395	Bv05_g14555_tnzf	625591326367373	122564778038964	233369632688169	525195916140197	1.5049e+07	7.51687e+08	761565306492278	120345056698743	135533410501108	860070950611716	716182006115866	7205934865386	397295334815601	297200385853177	375592432507952	997164855983386	306177838334961	373332529874043	719453625611536	59814110545283	576437353140894	656254620355018	143913715909052	911735241456602	267114995487263	253151847239582	186175505757218	191020838327329	355051055272932	496558686499146
396	Bv05_g13222_pgtd	864076571832486	-682648238985261	130002472422316	-525104043227473	1.51242e+07	7.53539e+08	924876903945764	435356794259018	603861729955431	557757183230486	677179874125115	570253838267956	100327104751414	10216263263703	962544865058401	879079544090617	8665410518914	820857993803393	522184083105147	701403250693872	79260136056873	937506600507168	533651338897203	749484254494587	12783360498319	149116841524685	124512280920432	119227771573433	977777320185223	993117372998291
397	Bv04_g10666_pskn	440342944610449	-222250689184318	423650803498991	-524608208809517	1.55368e+07	7.70202e+07	108318916678333	202129940191687	969160801163038	749925624511578	132864405682776	424155747472034	238377200889361	166686400618311	585524324442054	341135345468001	577694034594266	110500114550457	232081814713399	253284507195009	18013667285653	321430834459601	22378927115044	494165442523903	820424628996593	693566704765978	675923810710919	12820190491767	325925773395075	340920889238219
398	Bv08_g22439_qonx	142590677099401	-558260514831708	106412468667334	-524619456557238	155273	7.70202e+07	0	0	745508308586952	468703515319736	0	94256832771563	802616838011315	146644927230186	0	0	0	236785959750979	0	0	360273345713059	0	0	164721814174634	744106058857375	166456009143835	379465998995603	230763428851807	901496820028929	192694415656385
399	Bv01_g2190_dibf	632961431256704	-303227955486026	578213812141097	-524421847280313	1.56946e+07	7.76077e+08	416611217993587	414625518341922	745508308586952	937407030639473	171437942816485	188513665543126	481570102806789	586579708920744	125673513538782	131205902103077	866541051891399	473571919501957	0	0	0	0	860727965963231	0	76318570139218	346783352382989	177874687029189	205123047868273	367533318934871	133403826223651
400	Bv03_g7706_wmxr	313917504590361	-723847858377101	138060260144213	-524298489384993	1.57999e+06	7.79332e+08	234968726948383	264842049840903	211724359638694	374494108740469	290587313073942	20925016875287	356361876077024	465842052167891	414151351434623	488085955823447	439047466291642	493304082814539	241365087301935	190937551577776	167527105756572	17678695895278	241003830469705	22319805820663	402580457484375	412672189335757	279856174259258	424348305277489	2524191096081	278665770333849
401	Bv08_g24373_tgwd	674942485923483	20644557426105	393812042766042	524223618990991	1.58642e+07	7.80551e+08	374950096194229	171033026316043	395119403551085	628062710528447	117863585686333	410017222556299	184601872742603	791882607043005	599805405526006	170567672734	231077613837707	276250286376142	251808768964038	122745568871428	226972207799227	803577086149001	920978923580658	66712334740727	572389276044135	277426681906391	711498748116756	397425905244778	339794955241673	237162357730935
402	Bv05_g12081_paec	112238897000785	180069101882324	343924957895319	523570906235692	1.64353e+07	8.06636e+08	219137500664627	247738747209299	723143059329343	187481406127895	223726515375513	145155522468207	401308419005658	356835989593453	599805405526006	603547149674155	51992463113484	197321633125816	198429951579956	153919046680044	104479270256787	150001056081147	22120708725255	172134295812493	152637140278436	0	142299749623351	999974858357829	568636455710555	143779679374379
403	Bv02_g4448_paqu	907748022955103	-276793081048457	529608519705331	-522637138092987	1.72869e+07	8.46329e+08	249966730796152	103656379585481	14910166171739	140611054595921	385735371337091	471284163857815	722355154210184	635461351330806	342745946014861	262411804206154	288847017297133	473571919501957	116040907356699	389668472607707	0	267859028716334	344291186385293	823609070873172	228955710417654	277426681906391	59291562343063	179482666884738	194168545852385	163049120940018
404	Bv07_g18660_codc	307275448780441	386596826065349	740207984999546	522281350512027	1.76225e+06	8.58498e+08	216637833356665	829251036683845	155065728186086	121862913983131	295730451358436	268631973398955	802616838011315	190638405399242	302758918979794	393617706309231	288847017297133	197321633125816	96894157642844	104431150658865	686320723583377	715183606672611	133757125910686	189512447207917	38159285069609	589531699051081	604773935899243	282044190818875	13314414572735	518792657536421
405	Bv09_g26898_sqtg	262460259545356	182941699104837	350249351566155	522318451945179	1.75872e+07	8.58498e+08	321457215803852	506931524362793	150741779996282	444846506389962	354490806258787	533399416654275	20145682634084	202321117935247	12447390272773	270284158332339	324952894459275	197953062351818	328047645097389	560148429373578	171670249232273	33241305463697	453001128486449	758132149738755	55140166925585	128656623734089	678295473204641	111792061088209	711489028730524	523239451743876
406	Bv03_g8124_gria	544432768288445	954581320403151	182848289763733	522061935409193	1.78326e+07	8.64464e+08	124150142962089	906993321372955	62622697921304	656184921447631	818616176948715	942568327715631	425386924145997	332395168388422	357027027098813	354255935678308	462155227675413	418321862226729	847098623703906	565019285281175	378287012998712	375002640202867	645545974472424	576526349611221	209876067882849	277426681906391	332032749121153	602548953113051	374467909858171	340920889238219
407	Bv08_g22524_jmbz	160367992968739	-34841039056759	667367566292504	-522066711307459	1.7828e+07	8.64464e+08	0	103656379585481	111826246288043	140611054595921	257156914224727	235642081928908	642093470409052	73322463615093	108536216238039	91844131472154	288847017297133	236785959750979	0	0	0	0	946800762559555	164721814174634	610548561113744	173391676191495	533624061087567	717930667538954	651851546790149	47432471546187
408	Bv01_g366_upob	245343162805696	-189501017566217	364639650397005	-519693942663381	2.02596e+07	9.79712e+07	199973384636922	103656379585481	298203323434781	168733265515105	115720611401127	164949457350235	882878521812447	161309419953205	134242162189154	275532394416462	548809332864553	323607478326337	127644998092369	0	900683364282648	267859028716334	688582372770585	90596997796049	400672493230894	416140022859587	486190811213117	602548953113051	478486773707663	785600309983723
409	Bv04_g10465_pcmw	458504826570968	-993458410041214	191258453328581	-519432418672997	2.05465e+07	9.91154e+08	279962738491691	426546001994253	257945874771085	453236299314185	252013775940233	395407413476707	694263564879788	899422220345141	434430486573836	380497116098924	632574967880722	741140054020563	205392406021358	229904398838547	362074712441624	20893004239874	304697699950984	293204829230849	484622920384034	93284721791024	935620853773535	441014552916786	331473446133714	426892243915683
410	Bv06_g18411_qacq	329371348795972	-275197486470005	530422085851126	-518827352425224	2.12253e+07	1.0214e+08	124983365398076	673766467305624	969160801163038	328092460723815	771470742674182	518412580243597	136444862461924	928751205791179	656929729861816	656029510515386	577694034594266	126285845200522	464163629426798	116900541782312	18013667285653	107143611486534	249611110129337	329443628349269	858583914066202	104035005714897	104353149723791	103843542983313	963908138338625	139332885166924
411	Bv04_g9490_nkeq	306804763465665	-113722570741943	219328511174166	-518503363439318	2.15976e+07	1.03679e+08	199973384636922	155484569378221	969160801163038	168733265515105	192867685668545	150810932434501	481570102806789	342171496870434	379876756833137	354255935678308	109761866572911	323607478326337	162457270299379	29225135445578	3062323438561	107143611486534	292647508427499	156485723465903	362513208161285	381461687621288	32017443665254	320504762294176	450748410014465	266807652447302
412	Bv05_g12846_tknc	267871674952719	16710437146092	322588318179127	51801122992969	2.21752e+07	1.06194e+08	183308935917178	191764302233139	238562658747825	149985124902316	308588297069673	183800823904548	168549535982376	112427777543143	159948108140268	183688262944308	866541051891399	14996444117562	626620899726177	545535861650789	684519356854812	830362989020635	37011302536419	642415075281074	572389276044135	104035005714897	166016374560577	256403809835341	110953454772791	148226473581835
413	Bv05_g11956_daor	917933623288877	-249265325840743	481718001351033	-517450718349013	2.28513e+07	1.09166e+09	416611217993587	310969138756442	14910166171739	609314569915657	300016399928848	61266941301516	28091589330396	112427777543143	105680000021249	131205902103077	288847017297133	347286074301435	0	0	0	0	860727965963231	411804535436586	38159285069609	138713340953196	237166249372252	153842285901204	346729546164973	444679420745504
414	Bv05_g14565_hwsw	638170045000096	214426513747878	414485198037836	517332138187247	2.29969e+07	1.09596e+09	991534698824738	958821511165695	243035708599346	102646069855022	411451062759564	570253838267956	722355154210184	24440821205031	231353513560031	196808853154616	288847017297133	315714613001305	858702714439576	105210487604081	702533024140465	750005280405735	178170688954389	95538652221288	133557497743631	242748346668092	379465998995603	307684571802409	436879228167866	741132367909173
415	Bv08_g21805_ktfo	165070182487708	-102995486320003	199272464310941	-516857593326545	2.35884e+07	1.12145e+09	130815922449986	125942501196359	842424388703256	136861426473363	118720775400416	129603145060899	148484115032093	148600192926589	137955243270981	137766197208231	170419740205309	164171598760679	707849534875866	701403250693872	684519356854812	12053656292235	126527010996595	112834442709625	186980496841084	256619680763412	233608755631668	385887733802188	337021118872354	35870806606804
416	Bv05_g11943_rcqt	154579072287227	192254278266301	372297388392116	51639974993274	2.41731e+07	1.14648e+09	149980038477691	290237862839346	201287243318477	374962812255789	128578457112364	136672407518766	240785051403395	73322463615093	342745946014861	787235412618463	288847017297133	236785959750979	394539085012778	428635319868477	378287012998712	1607154172298	180752872852279	444748898271513	114477855208827	693566704765978	59291562343063	641009524588352	104018863849492	103758531507284
417	Bv08_g23041_owdy	212107060935119	-1179000046046	228473292191551	-516034077653823	2.46501e+07	1.1663e+09	174976711557307	124387655502577	238562658747825	890536679107499	814330228378303	113108199325876	497622439567016	342171496870434	265628108161517	183688262944308	288847017297133	33150034365137	150853179563709	194834236303853	108082003713918	267859028716334	946800762559555	156485723465903	343433565626481	346783352382989	260882874309477	320504762294176	208037727698984	148226473581835
418	Bv07_g21395_ngza	642043365475487	90906470644744	176297750025773	515641694981669	2.5172e+07	1.18814e+09	112485028858269	798154122808201	12971844569413	792108940890354	488598137026982	857737178221224	505648607947129	498592752582633	599805405526006	577305969253539	288847017297133	394643266251631	719453625611536	487085590759633	972738033425259	883934794763902	998444440517348	650651165989806	362513208161285	62421003428938	332032749121153	282044190818875	353664137088272	518792657536421
419	Bv04_g10316_qpkj	568903055177441	735763837409616	142709887335564	515566125898174	2.52737e+07	1.1901e+09	947373909717418	516208770335693	52334683262804	757424880756694	804901141523396	757353651319509	366795894971171	41744922618193	576098810926645	329326814278724	482374518886212	609329203092518	714811989317268	907927541175956	571033252955198	835720169594962	496640036360785	705832973738309	492254777397956	32597635124001	316616942911957	34229908613018	325925773395074	530650775422968
420	Bv05_g11898_qoft	305502420009591	-386061847204593	749240875026692	-515270669383647	2.56753e+06	1.20326e+09	0	0	372754154293476	0	0	0	240785051403395	73322463615093	514118919022291	393617706309231	288847017297133	394643266251631	0	0	0	0	0	0	152637140278436	104035005714897	237166249372252	641009524588352	208037727698984	741132367909173
421	Bv05_g13374_umlz	701206473800648	-276376062046625	53636225190778	-515278733847482	256643	1.20326e+09	416611217993587	518281897927403	447304985152171	0	385735371337091	329898914700471	240785051403395	73322463615093	742616216365532	118085311892769	288847017297133	789286532503262	0	0	0	0	258218389788969	0	133557497743631	173391676191495	237166249372252	243583619343574	145626409389289	163049120940018
422	Bv03_g6837_ameu	186717297662959	-15202043186357	295343926335257	-514723406537927	2.64355e+07	1.23013e+09	416611217993587	984735606062066	178921994060868	843666327575525	771470742674182	565540996629378	425386924145997	28351352597836	179941621657802	223050033575231	4332705259457	323607478326337	580204536783497	136383965412697	540410018569589	535718057432668	137716474554117	148249632757171	228955710417654	520175028574484	308316124183928	205123047868273	180299364005786	444679420745504
423	Bv03_g7592_gsji	174508787901834	517259716833271	10048292379068	514773751917088	2.63647e+07	1.23013e+09	200806607072909	252403284290645	164011827889129	208104360801963	186438762812927	240354923567486	162931218116297	162287052801406	122531675700313	114149134829677	17330821037828	180746615943247	22395895119843	185092524488661	24498587508488	1607154172298	203131799967323	18943008630083	152637140278436	135245507429366	139928087129629	146150171606144	12620955480405	112652119922194
424	Bv04_g10506_fwhw	250633192463144	-496464848245683	964498213291257	-51473900252396	2.64136e+07	1.23013e+09	22413683528055	207831041068889	172212419283586	23060212953731	210440074807235	240354923567486	329875520422651	27569246319275	228497297343241	335887109383877	320620189199818	366228951081514	214675678609894	173402470310429	169328472485138	222322993834557	256496933857043	161427377891142	244219424445498	32250851771618	296457811715315	279480152720521	264207914177709	26828991718312
425	Bv03_g5730_http	208124100787806	-265451451277243	516020489764422	-514420370009782	2.68658e+07	1.2472e+09	499933461592305	155484569378221	894609970304342	103114773370342	257156914224727	471284163857815	136444862461924	14175676298918	942551351540867	104964721682462	115538806918853	110500114550457	464163629426798	194834236303853	540410018569589	0	344291186385293	164721814174634	686867131252962	135245507429366	972381622426234	243583619343574	832150910795935	311275594521852
426	Bv03_g7542_kjor	564279715404404	-337247315406023	65588296424973	-514188252765191	2.71999e+07	1.25975e+09	833222435987175	829251036683845	566586314526084	281222109191842	128578457112364	141385249157345	269679257571802	208724613090965	150236973003181	200745030217708	144423508648567	163382312228175	812286351496896	779336945215413	720546691426118	0	215181991490808	247082721261952	152637140278436	31210501714469	142299749623351	102561523934136	173364773082486	103758531507284
427	Bv08_g24410_wdrr	478282721192537	18430229564458	358539061276822	514036866689634	2.742e+07	1.26697e+09	158312262837563	699680562201994	439849902066302	42652019894096	617176594139346	848311494944067	963140205613579	439934781690558	599805405526006	301773574837077	144423508648567	213107363775881	464163629426798	642952979802716	324246011141753	964292503378802	117919731336963	749484254494587	248035352952458	242748346668092	106724812217513	897413334423692	325925773395075	667019131118255
428	Bv06_g15920_dkmc	334252700261108	205088129641988	399156100464565	513804322176943	2.77614e+07	1.27975e+09	166644487197435	243592492025879	201287243318477	215603617047079	304302348499261	216790715374595	176575704362489	146644927230186	154235675706687	236170623785539	17330821037828	110500114550457	580204536783497	87675406336734	12249293754244	150001056081147	318469347406396	675359438116001	953982126740225	0	830081872802883	141022095409437	166430182159187	148226473581835
429	Bv0_tig284_g28325_edsa	199752110368729	-252186388871678	491307215937102	-513296733064802	2.85209e+07	1.3117e+09	33328897439487	124387655502577	298203323434781	192168441281092	128578457112364	122533882603032	393282250625545	620796858607788	585524324442054	682270690936001	4332705259457	418321862226729	116040907356699	779336945215413	18013667285653	535718057432668	0	164721814174634	17171678281324	208070011429793	948664997489009	102561523934136	138691818465989	251985005089119
430	Bv03_g6804_eehf	406697107009416	562445426290127	109617964864766	513096030366927	2.88268e+07	1.32268e+09	688241732125406	444685868421712	59193359701804	405428540751572	43845253875316	464214901399948	329072903584639	340705047598132	279337946002112	455284480297678	349504890929531	323607478326338	461842811279664	496827302574826	342259678427406	383038411064357	527626243135461	562524995406377	318630030331235	339847685335329	267997861790645	289736305113935	286398605132268	373530713426223
431	Bv02_g3124_enzw	105124196652851	178900657356662	349112703338938	512443848779046	2.98426e+06	1.36611e+09	282462405799652	168441616826406	894609970304342	829605222115933	947194634061079	127718008405468	100327104751414	493704588341626	494125405504758	106276780703492	404385824215986	686679283277838	237883860081234	187040866851699	738560358711771	203572861824414	244446742333558	168839859529	953982126740225	242748346668092	106724812217513	12820190491767	201103136775684	696664425834622
432	Bv05_g11535_bwed	493618951175136	292417737573988	57123137385577	511907697926655	3.07035e+06	1.40227e+09	116651141038204	829251036683845	521855816010866	609314569915657	128578457112364	94256832771563	160523367602263	0	571243243358101	656029510515386	0	0	464163629426798	58450270891156	360273345713059	267859028716334	430363982981616	494165442523903	190796425348045	0	118583124686126	0	0	296452947163669
433	Bv05_g14748_itgz	341145928987621	158641039825241	3101055716121	511571072394917	3.12562e+07	1.42421e+09	433275666713331	419808337321196	12226336260826	524947937158105	34287588563297	117821040964454	112366357321584	14175676298918	377020540616347	236170623785539	866541051891399	126285845200522	382934994277108	87675406336734	414314347570018	375002640202867	654153254132056	452984988980245	114477855208827	693566704765978	142299749623351	12820190491767	242710682315481	192694415656385
434	Bv09_g27382_mtky	412295929388718	145619412330907	284844395495505	511224425102669	3.18354e+07	1.44726e+09	824890211627303	259140948963701	342933821949998	346840601336605	325732091351321	292196181591845	12841869408181	151533091471192	205647567608916	118085311892769	25996231556742	126285845200522	765869988554216	116900541782312	79260136056873	482146251689401	81769156766507	807136889455709	209876067882849	277426681906391	177874687029189	294864381310642	214972318622283	503970010178237
435	Bv0_tig21_g27740_uzsh	205207309942885	529133338834515	10353245873055	511079660738685	3.20803e+07	1.45505e+09	230802614768447	217678397129509	285529682188803	207635657286643	263585837080345	277586372512253	199048975826806	168641666314714	178227891927728	192872676091523	147311978821538	219421656035907	251808768964038	200679263392969	21436264069927	20893004239874	318469347406396	244611894049332	135465461997112	110970672762556	143485580870213	147432190655321	169204018528507	191212150920567
436	Bv03_g6640_iacd	386401089038545	679792233408251	133046083371643	510944941918629	3.23099e+07	1.4621e+09	395780657093908	489258111643468	615789862892822	260599154517773	4243089084708	375613478594679	357967109753047	29133458876397	278195459515395	301773574837077	271516196259305	40174684504416	589487809372033	473447194218364	605259220797939	471431890540748	548283714318578	474398824822947	221323853403732	239280513144262	252582055581449	235891505048513	320378100656435	377977507633678
437	Bv07_g19992_kxir	480913983658169	-13579514014647	266451199986769	-509643567577152	3.46108e+07	1.56263e+09	249966730796152	471636527113937	238562658747825	571818288690078	192867685668545	391165856001987	43341309252611	684342993740868	825446486652456	472341247571078	69323284151312	307821747676272	174061361035049	155867389043083	3062323438561	107143611486534	137716474554117	181193995592098	839504271531398	520175028574484	758931997991207	119227771573433	110259995680461	533615304894604
438	Bv05_g12078_cjcv	100588069421569	963760544747736	189365995062025	5089406598223	3.59186e+06	1.61429e+09	949873577025379	114022017544029	7827837240163	810857081503144	96862437691314	843598653305489	730381322590297	552362559233701	636936216344283	774114822408155	895425753621113	765607936528164	196109133432822	227956056475508	129698404456701	219644403547394	139437930486043	140837151119312	76318570139218	485496693336185	652207185773693	423066286228312	658786137713448	77077766262554
439	Bv09_g27289_wdtw	303057200749671	641621475210235	126061809392049	50897371559598	3.5856e+07	1.61429e+09	334122196830857	316151957735716	509927683073475	299970249804631	288872933645777	350635417910215	254429537649587	230721352175493	194508324363434	325390637215631	155977389340452	194164486995802	381774585203541	383823445518591	396300680284365	278573389864987	511272411782159	387096263310391	190796425348045	215005678477453	246652899347142	246147657441927	280157473301298	300899741371124
440	Bv03_g5826_rczf	289154418315489	-401721729778564	790945178170077	-507900851874441	3.7941e+07	1.70131e+09	833222435987175	932907416269325	141646578631521	140611054595921	137150354253188	895439911329849	722355154210184	10265144906113	162804324357059	787235412618463	34661642075656	126285845200522	661433171933187	720886674324257	594451020426547	348216737331234	852120686303599	18943008630083	272648091822356	131430890553153	134473263394067	512807619670681	308589296086826	238644622466754
441	Bv0_tig122_g27517_zswt	104215527002065	-648276605999759	127706877421079	-507628578108789	3.84884e+07	1.72194e+09	616584602630509	590841363637239	100643621659239	712429343285999	741469102681297	622095096292316	100327104751414	115360676087746	134242162189154	839717773459694	109761866572911	131021564395542	100955589400328	974171181519267	900683364282647	910720697635535	809084288005437	938914340795417	110661926701866	159520342096175	158901387079409	11666373347508	158108673051228	139332885166924
442	Bv08_g23964_anyr	193339992095504	-136302543808005	268829726475581	-507021844626198	3.97359e+07	1.77373e+09	124983365398076	150301750398947	894609970304342	796795976043552	132864405682776	131959565880188	248811219783508	205302898122261	125673513538782	28865298462677	144423508648567	134178710525555	928327258853595	779336945215413	540410018569589	187501320101434	688582372770585	90596997796049	324353923091676	346783352382989	27274118677809	666649905571886	305122000625176	296452947163669
443	Bv08_g23247_dgou	614391580601177	409702451838079	808722610622977	5066044233912	4.06168e+06	1.80896e+09	202473051944883	112985453748174	298203323434781	703055272979604	951480582631491	140913964993487	0	0	11424864867162	236170623785539	288847017297133	0	129965816239503	107158829967119	720546691426118	115179382348024	19710670420558	11942331527661	0	0	118583124686126	0	277383636931978	503970010178237
444	Bv04_g10019_rtzd	705075407950613	448830541797839	88670660492143	506177059364082	4.15381e+07	1.84582e+09	948207132153405	849982312600941	747744833512713	683838428851495	801043787810026	83040269671747	461504681856506	498592752582633	532684324431429	628476271073739	658571199437464	606172056962505	691603807845928	870909036278224	637683821912114	891970565625392	107763141338597	721481546084899	621996346634627	610338700194061	605959767146104	615369143604818	613711296712002	715933867400261
445	Bv03_g8192_qrut	223894902270747	776964168897097	153513161426278	50612218631835	4.16578e+07	1.84699e+09	364951426962383	355023100080271	316841031149455	314500058779543	371591741054731	319530663095599	190220190608682	195526569640248	232781621668426	202057089238739	158865859513423	171275177553208	153173997710843	266922903736279	178335306127964	286609160726477	244446742333558	225668885419249	114477855208827	142181174477026	109096474711236	161534400196265	13037030935803	167495915147473
446	Bv0_tig155_g27637_ypwf	243831001754409	717523397553032	142008620660414	505267493069207	4.35665e+06	1.92728e+09	0	0	372754154293476	937407030639473	128578457112364	0	0	0	856864865037152	0	0	0	100955589400328	114952199419273	140506604828093	14464387550682	172145593192646	741248163785855	0	0	0	0	0	148226473581835
447	Bv03_g7907_tijf	624698358321673	-720626381520982	142913645063569	-504239032739277	4.59752e+07	2.02345e+09	508265685952177	544195992823773	588951563783692	417146128634565	368591577055442	315760389784736	634067302028939	747889128873949	836871351519618	590426559463847	8665410518914	623536360677577	417747266484118	545535861650789	630478354997853	428574445946134	378720305023822	584762440319953	76318570139218	658888369527679	960523309957621	871772953440158	110259995680461	607728541685522
448	Bv08_g22818_ktxe	417310002146502	477538625654702	947017543083069	50425531094181	4.59361e+07	2.02345e+09	501599906464279	672211621611842	39139186200815	495888319208281	496312844453724	43782298822391	434215709364122	350481376080145	346744648718368	42510712281397	361058771621416	408061137304187	472286492941767	418893608053285	410711614112887	498217793412381	545701530420689	492518224382157	301458352049911	280894515430221	30120113670276	317940724195822	297493950609547	357225801332221
449	Bv08_g23708_ucey	290866761337262	103938224829996	206141277248011	504208697149709	4.60482e+07	2.02345e+09	504932796208228	389747987241407	28851171542315	192637144796412	261014267938098	371371921119958	317836267852481	222411472965782	11739048651009	265035922248216	953195157080539	270725280648619	587166991224899	364340021888206	500779950541152	267859028716334	589598656684813	382978217956025	179348639827162	194198677334474	144671412117074	1320479620652	140772195742979	200105739335477
450	Bv06_g16799_ouzi	365072240780974	652213838592365	12941357239341	503976380939143	4.66107e+07	2.04362e+09	916544679585892	0	988544017186298	140611054595921	111434662830715	0	0	195526569640248	659785946078607	393617706309231	0	0	162457270299379	112809022819931	698930290683334	114107946233158	180322508869297	126341631471945	0	0	118583124686126	0	13175722754269	592905894327338
451	Bv08_g22697_qhoq	119040381842143	782472557480544	155275847032843	503924191967241	4.67379e+06	2.04466e+09	121650475654128	210940732456453	879699804132603	242788420935623	176581081100979	169191014824956	874852353432334	992297340924259	948263783974448	892200134300924	548809332864553	718250744577969	134607452533771	14612567722789	131499771185267	14464387550682	101565899983661	134248278552327	973061769275029	114438506286386	104353149723791	897413334423692	658786137713448	85971354677464
452	Bv01_g858_kdfw	830364381418955	-600872736649212	119331503157174	-503532362160721	4.77042e+07	2.08231e+09	60741915583465	6146823309419	648592228470648	754143956149456	647606828989272	804953351869148	959127121423522	108957180932028	682350054191252	823973065207324	114961112884259	148701582723615	783276124657721	393565157333784	679115256669116	594647043750261	821134479528923	556759731910265	921546734431057	106462489181578	891745097639668	946130058292407	935476315553097	107167740399666
453	Bv02_g5214_yqri	133842711898095	-253142206566833	50459037326758	-501678628800542	5.2543e+07	2.28846e+09	174976711557307	984735606062066	536765982182606	567131253536881	385735371337091	61266941301516	120392525701697	101184999788828	131100324350684	236170623785539	103984926226968	434107592876794	487371810898138	974171181519267	396300680284365	187501320101434	413149423662351	247082721261952	501794598665358	783730376385555	426899248870054	180764685933915	209424645883644	220857445636933
454	Bv02_g3530_utfi	328163883815787	-28352496526469	565686766602044	-501204875213473	5.38536e+07	2.34038e+09	0	103656379585481	365299071207607	182794370974697	128578457112364	94256832771563	377229913865318	454599274413577	325608648714118	328014755257693	577694034594266	434107592876794	0	0	540410018569589	0	946800762559555	0	744106058857375	762923375242576	699640435648144	94869409639076	700393683253245	592905894327338
455	Bv03_g7767_htun	505512348242693	217988021864503	435786304021171	500217698108093	5.66865e+07	2.45808e+09	833222435987175	881079226476585	372754154293476	112488843676737	115720611401127	131959565880188	802616838011315	977632848201241	856864865037152	131205902103077	0	473571919501957	464163629426798	974171181519267	540410018569589	803577086149001	430363982981616	741248163785855	572389276044135	346783352382989	118583124686126	0	138691818465989	444679420745504
456	Bv05_g13994_yfoj	342905832016187	-599557795608077	1200268156246	-499519871862031	5.87752e+07	2.54306e+09	396613879529895	251885002392718	243781216907933	244663234996902	337732747348475	262033995104945	519293094193321	420382124726533	401012756837387	427731240856031	398608883870044	393853979719128	178702997329317	214317659934239	331451478056014	313395063598111	175588505056499	328620019278396	393040636216973	336379851811499	441129223832389	394861867146425	445200737275825	379459772369496
457	Bv04_g9974_zkzr	770764632594566	14840220483199	297220225463017	499300492087324	5.9447e+07	2.5665e+09	123316920526102	122832809808795	100643621659239	121394210467812	123435318827869	149868364106785	12841869408181	122204106025155	228497297343241	341135345468001	144423508648567	18153590247575	997951803267615	779336945215413	936710698853953	10446502119937	137716474554117	107892788284386	515150348439721	208070011429793	533624061087567	564088381637749	908431410952229	993117372998291
458	Bv08_g24393_dpga	513612937051456	-359648569360161	720447933161868	-499201334066921	5.97531e+06	2.57408e+09	0	518281897927403	596406646869562	468703515319736	0	0	882878521812447	391053139280496	137098378405944	118085311892769	144423508648567	260464555726077	0	0	0	0	172145593192646	0	190796425348045	346783352382989	237166249372252	256403809835341	166430182159187	889358841491007
459	Bv08_g22015_fuym	574140793590734	-536639790346709	107523751986651	-499089531783947	6.01001e+07	2.58339e+09	833222435987175	518281897927403	745508308586952	0	0	0	3049943984443	200414733881254	117104864888411	131205902103077	34661642075656	228893094425946	0	0	0	0	0	0	0	0	0	0	277383636931978	0
460	Bv05_g13896_ttia	747264607712775	159427363964755	319495541116836	498997148465538	6.03882e+07	2.58473e+08	481602568000587	778977692584887	668720952802496	72836526280687	368162982198401	34733642876321	138050096137946	246363477746713	488984216314535	170567672734	430382055772728	14286086238309	169767847462851	220357521259658	163924372299442	127768756697691	170682355650509	156979888908427	686867131252962	610338700194061	457730861288447	242301600294397	404286650828358	44764395021714
461	Bv05_g14499_szjy	831486371431001	26881986870093	538722043327107	498995487618658	6.03934e+07	2.58473e+08	116651141038204	829251036683845	395119403551085	562444218383684	34287588563297	565540996629378	240785051403395	48881642410062	285621621679051	524823608412308	288847017297133	0	162457270299379	233801083564624	540410018569589	133929514358167	266825669448602	107069179213512	953982126740225	346783352382989	0	12820190491767	138691818465989	0
462	Bv06_g18156_zzqf	176304856604454	293331914594641	588333649650421	498580889889495	6.17031e+07	2.63507e+09	416611217993587	518281897927403	820059139445647	281222109191842	34287588563297	329898914700471	481570102806789	195526569640248	257059459511146	131205902103077	288847017297133	236785959750979	638224990461847	428635319868477	522396351283936	428574445946134	662760533791688	774192526620782	190796425348045	104035005714897	118583124686126	384605714753011	693459092329946	103758531507284
463	Bv04_g10949_rpxc	594320484737294	-259859136601525	52176674828495	-498036981957326	6.34629e+07	2.70437e+09	149980038477691	984735606062066	298203323434781	703055272979604	192867685668545	848311494944067	145273647680048	124159371721558	144810162191279	104964721682462	265739255913363	324396764858841	104436816621029	272767930825395	540410018569589	375002640202867	387327584683454	230610539844488	953982126740225	138713340953196	118583124686126	192302857376506	263514455085379	311275594521852
464	Bv03_g8071_ngjt	238860944733753	144999171975397	291178928133319	497972751342116	6.36739e+07	2.70751e+09	404946103889767	258104385167847	172212419283586	317780983386781	177438270815062	238469786912055	481570102806789	547474394992695	699772973113674	813476593039078	837656350161686	702465013927903	450238720543994	565019285281175	205355807056444	345538147044071	487172028735189	56334860447725	179348639827162	294765849525541	149414737104519	249993714589457	977777320185223	167495915147473
465	Bv06_g16410_dggs	63450176539758	221033962213283	443951821709414	497878263821969	6.39855e+07	2.71491e+09	134148812193935	168441616826406	745508308586952	194043255342371	153008363963713	172018719808103	138050096137946	211657511635569	348172756826763	131205902103077	179085150724223	119182266407993	217692742201168	206719124718388	319382320974627	111697214974711	889992716805981	151132264505227	38350081494957	280894515430221	190918830744663	178200647835562	348116464349633	195658945128022
466	Bv04_g10491_dekr	206474125812331	445961012766037	895799057705382	497835992268602	6.41253e+07	2.71501e+09	261631844899973	178288972887027	225889017501846	208104360801963	207011315950905	232814376945761	159720750764252	138335048020476	154235675706687	205993266301831	199304441935022	194164486995802	232081814713399	286406327366664	257595442184837	25714466756768	267686397414565	247082721261952	177440675573682	149116841524685	16008721832627	176918628786385	178218986728796	200105739335477
467	Bv03_g6357_qkid	841145382550462	163205903422287	328113464118831	497406907273941	6.55619e+07	2.76989e+09	309958746187229	263701829665463	127258268275793	351527636489802	145765110879716	787044553642551	927022447903069	609554080853473	301902054114757	469717129529016	297512427816047	337025349378893	196341215247535	92935930716938	12717649103671	653576030067855	187122259800407	176334702073946	202244210868928	159520342096175	147043074610796	347427162326887	417462373582627	702593484777896
468	Bv03_g7603_twnj	150721613487562	535431360909971	10766029983225	497334079269935	6.58088e+06	2.77438e+08	170810599377371	163258797847132	193086651924021	205292139710044	168866373674238	171076151480387	979192542373805	135402149475872	172515459494147	970923675562771	135758098129653	104975108822934	192627906212121	150022361953967	216164007427835	187501320101434	135995018622191	193548131655196	953982126740225	135245507429366	119768955932987	129483923966847	137304900281329	108205325714739
469	Bv02_g3517_tpty	187516137862165	-165282233098805	332419057272478	-497210462164707	6.62299e+07	2.78618e+09	33328897439487	518281897927403	253472824919564	609314569915657	145722251394012	131959565880188	216706546263055	278625361737354	231353513560031	367376525888616	144423508648567	284143151701174	348122722070098	0	126095670999571	107143611486534	602509576174262	658887256698538	400672493230894	242748346668092	450615873807279	397425905244778	325925773395075	889358841491007
470	Bv03_g6514_mthf	405831028697409	-319724032080099	643172550015198	-497104598249014	6.65927e+07	2.79547e+08	583255705191022	233226854067331	126736412459782	703055272979604	471454342745333	282770498314689	321046735204526	586579708920744	913989189372962	249291213995847	866541051891399	789286532503262	116040907356699	194834236303853	540410018569589	0	146323754213749	329443628349269	248035352952458	204602177905964	139928087129629	602548953113051	113033832049781	622551189043705
471	Bv03_g7593_ywaa	132121455720809	694002404098856	139654466250026	496942505838926	6.71517e+07	2.807e+09	214138166048704	165331925438842	116299296139565	127018652651649	138864733681353	170604867316529	12841869408181	855428742176085	893995675855429	120709429934831	121315747264796	109710828017953	230921405639832	188989209214738	118890204085309	13660810464533	17300632115861	181193995592098	705946773787766	658888369527679	853798497740108	897413334423692	970842729261924	145261944110198
472	Bv05_g12375_kpdp	140097166535315	-94723105614427	190601282881299	-496969926867794	6.70568e+07	2.807e+09	125816587834063	953638692186422	118535821065325	172951597152983	132007215968693	131959565880188	212693462072999	206280530970462	161376216248664	154822964481631	202192912107993	189428767800783	464163629426798	759853521585028	630478354997853	401788543074501	688582372770585	617706803154879	192704389601525	215005678477453	213449624435027	176918628786385	162269427605207	142297414638561
473	Bv06_g17098_depg	182342890242467	255738231203704	515996695339394	495619901277649	7.18856e+07	2.99853e+09	249966730796152	518281897927403	178921994060868	562444218383684	68575177126594	377027331086252	401308419005658	342171496870434	714054054197627	393617706309231	288847017297133	473571919501957	765869988554216	623469556172331	18013667285653	562503960304301	671367813451321	518873714650099	38159285069609	104035005714897	474332498744504	769211429506022	485421364630962	592905894327338
474	Bv04_g9188_xnzt	993578469502286	108363165373509	218733647532733	495411504337909	7.26602e+07	3.02317e+09	85821910906679	145118931419673	790238807102169	726490448745591	181295624528433	203594758786576	706302817449958	361724153834459	588380540658844	45922065736077	317731719026846	66300068730274	163617679372946	109107172330158	252191341999141	14464387550682	783262449026541	108716397355259	648707846183353	693566704765978	782648622928432	717930667538954	998581092955122	667019131118255
475	Bv0_tig366_g28599_isko	18260681390955	38051527909365	768130073127924	495378702651418	7.27829e+07	3.02317e+09	504932796208228	308377729266805	406302028179889	315437465810183	356162326201247	331784051355902	160523367602263	48881642410062	328464864930908	590426559463847	0	0	324914540598758	364340021888206	163924372299442	337502376182581	383884672819601	293204829230849	190796425348045	0	118583124686126	512807619670681	235776091392182	105240796243103
476	Bv08_g24473_cuiy	180303947808496	-114660922435274	231814136290498	-494624375674772	7.56592e+06	3.13604e+09	833222435987175	12179624601294	19085012699826	115769768283975	90862109692737	106038936868008	272889724923847	285468791674762	282194162218902	431667417919124	528590041653754	286511011298684	110238861988864	818303792476184	154917538656615	642861668919201	117059003370999	106245570142639	135465461997112	128309840381706	166016374560577	12820190491767	203876973145004	134886090959469
477	Bv09_g24980_fqqy	314672429497551	-140744463151455	284874854219018	-49405716603982	7.78939e+07	3.2219e+09	183308935917178	176215845295317	350388905035867	1781073358215	132864405682776	348750281254783	706302817449958	420382124726533	694060540680093	62978833009477	375501122486273	544607707427251	812286351496896	194834236303853	18013667285653	1607154172298	172145593192646	576526349611221	476991063370112	381461687621288	486190811213117	21794323836004	325925773395075	251985005089119
478	Bv06_g15002_xfex	286806377097431	160824778594036	325683895056059	493806359587888	7.89021e+07	3.25678e+09	374950096194229	285055043860072	178921994060868	529634972311302	62574849128017	273344815037533	15249719922215	195526569640248	485556756854386	131205902103077	577694034594266	276250286376142	487371810898138	350701625346936	432328014855671	696433474662468	5594731778761	395332354019123	190796425348045	242748346668092	201591311966414	21794323836004	76280500156294	192694415656385
479	Bv05_g14867_sfch	1356743164702	-37692098847859	763818935162098	-493469029277993	8.0278e+07	3.30665e+09	166644487197435	518281897927403	447304985152171	468703515319736	128578457112364	141385249157345	882878521812447	977632848201241	142810810839525	524823608412308	0	789286532503262	0	194834236303853	360273345713059	0	430363982981616	247082721261952	133557497743631	346783352382989	106724812217513	69229028655542	38140250078147	311275594521852
480	Bv08_g24345_nanq	441744868135674	-113530958631574	230258612326094	-493058467975092	8.19839e+07	3.36988e+09	283295628235639	388711423445552	30565840652065	239038792813066	22286932566143	197939348820282	369203745485205	366612318075465	371308108182766	446100067150462	4332705259457	252571690401044	429351357219788	214317659934239	252191341999141	321430834459601	232396550810072	205902267718293	992141411809834	797601710480875	747073685522594	961514286882528	859889274489133	711487073192806
481	Bv01_g589_mhwo	762443615197141	-114363691469942	231984026753064	-492980887824991	8.23101e+07	3.37625e+09	241634506436281	285055043860072	260927908005433	379649847408986	48431218845657	523125421882175	714328985830071	747889128873949	699772973113674	551064788832924	664348139783406	773500801853197	638224990461847	487085590759633	522396351283936	616075766047568	44757854230088	848317342999368	148821211771475	901636716195771	175503024535467	166662476392971	117888045696091	142297414638561
482	Bv09_g27405_intj	238838924415984	-632987103085593	128476079888778	-492688680751755	8.35501e+07	3.42001e+09	133315589757948	137344702950762	161029794654782	125612542105689	193296280525587	171547435644245	223127480967146	234631883568298	319610594658858	279468571479554	352393361102502	301507455416246	208873633242059	22600771411247	237780408170619	246430306419027	235839462673925	187782868159083	270930923994224	215005678477453	256139549322032	319222743244999	376548287135161	318686918200944
483	Bv08_g23829_xohk	205059991686293	-411851636742418	836879424634808	-49212780792423	8.59809e+06	3.51222e+09	0	0	0	468703515319736	428594857041212	0	160523367602263	977632848201241	17137297300743	131205902103077	0	789286532503262	0	0	0	0	0	0	572389276044135	693566704765978	474332498744504	897413334423692	110953454772791	444679420745504
484	Bv04_g9586_kjnj	211953392471621	164803296896693	335059652836179	491862554926214	8.7154e+07	3.55279e+09	866551333426662	228044035088057	454760068238041	224977687353473	278586657076788	155523774073079	642093470409052	439934781690558	799740540701342	393617706309231	144423508648567	868215185753588	185665451770719	428635319868477	18013667285653	2410731258447	352898466044925	18943008630083	190796425348045	208070011429793	166016374560577	256403809835341	117888045696091	133403826223651
485	Bv09_g27006_tcdp	842348752368228	-133966840766249	272722810846995	-491219785943788	9.00611e+07	3.66372e+08	316624525675126	238409673046605	246017741833694	318718390417421	402879165618739	334611756339049	105945422617494	108028429726237	194222702741754	118085311892769	144423508648567	157857306500652	765869988554216	623469556172331	378287012998712	123215153209514	636938694812791	345915809766732	236587567431576	866958380957473	687782123179531	551268191145982	922300592798828	696664425834622
486	Bv04_g10880_uamm	920552331377484	-184688173843499	376063107599358	-491109524203205	9.05691e+07	3.67681e+09	249966730796152	570110087720143	298203323434781	187481406127895	857189714082424	188513665543126	112366357321584	782106278560992	128529729755573	787235412618463	115538806918853	157857306500652	580204536783497	136383965412697	360273345713059	0	774655169366908	411804535436586	286194638022067	104035005714897	189732999497802	512807619670681	221906909545583	177871768298201
487	Bv05_g14887_srcs	869543972503433	-676636590621009	137819760858652	-490957600278359	9.12735e+06	3.6978e+09	599920153910766	653035191388528	685867643899996	595253464456065	677179874125115	61266941301516	130826544595844	106561980453935	144810162191279	115461193850708	12998115778371	876108051078621	789078170025556	720886674324257	936710698853953	669647571790835	619724135493527	543581986776294	839504271531398	124842006857876	652207185773693	974334477374294	12759647298871	622551189043705
488	Bv08_g24037_qcgw	757690817345715	-291747897632954	594377033354431	-49084651872641	9.17919e+06	3.71118e+09	833222435987175	0	447304985152171	937407030639473	0	282770498314689	240785051403395	48881642410062	456994594686481	131205902103077	866541051891399	868215185753588	0	389668472607707	0	0	774655169366908	0	286194638022067	173391676191495	22530793690364	166662476392971	173364773082486	163049120940018
489	Bv05_g14121_icuw	509727009707401	-135217978887319	275632379610817	-490573636806539	9.30775e+07	3.75546e+09	466604564152818	191764302233139	290748240348911	126549949136329	552887365583164	551402471713644	963140205613579	498592752582633	345602162231651	616667739884462	132869627956681	955036704328947	928327258853595	136383965412697	18013667285653	294644931587967	301254788087131	18943008630083	877663556601007	693566704765978	628490560836468	564088381637749	735066637869742	652196483760072
490	Bv02_g2812_krfg	291235015105481	778959359864589	158858941981244	490346561641182	9.41604e+07	3.78368e+09	541594583391664	337919797448667	410775078031411	239976199843705	216868997662853	335554324666764	227140565157202	175973912676223	205076324365558	287340925605739	268627726086334	304664601546259	357405994658634	387720130244668	3062323438561	452681758530604	433806894845469	39450874494825	156453068785397	239280513144262	18854716825094	111535657278373	181686282190446	228268769316025
491	Bv08_g24039_shhq	635661061528706	-296257629008588	604144806571263	-490375197777426	9.40232e+07	3.78368e+09	224970057716537	145118931419673	328023655778259	1781073358215	728611256970061	706926245786723	112366357321584	332395168388422	742616216365532	131205902103077	577694034594266	213107363775881	116040907356699	194834236303853	18013667285653	0	5594731778761	741248163785855	209876067882849	215005678477453	218192949422472	185892762130622	174751691267146	207517063014568
492	Bv09_g27198_wdgq	240259698945007	22914025314364	46747701182198	490163681526438	9.50414e+07	3.81132e+09	599920153910766	108839198564755	208742326404347	239038792813066	231441222802255	113108199325876	0	146644927230186	228497297343241	104964721682462	577694034594266	394643266251631	440955447955458	467602167129248	234177674713488	267859028716334	105869539813477	774192526620782	190796425348045	138713340953196	118583124686126	192302857376506	970842729261924	444679420745504
493	Bv09_g25384_sxtm	955228499918266	165346760759363	337660865478039	489682926463142	9.73954e+07	3.89779e+09	199556773418928	149057873843921	164757336197716	231867629028674	225869489660719	262835178183504	361980193943103	880847196229318	114562832455467	737377169819293	294623957643076	464100481111918	793719806319824	991706262786613	408910247384322	302680702449457	832323943086445	173369709418803	347249494133442	162988175620005	349820217824072	255121790786164	247564895961791	275701240862212
494	Bv05_g11447_eddf	266709839254101	-643635492254218	131484928976532	-489512750445413	9.8242e+07	3.92371e+09	139148146809858	190727738437284	324296114235324	189356220189173	20872569537907	17249000397196	31703365101447	365145868803163	456708973064802	328014755257693	297512427816047	317293186066311	234402632860533	224059371749431	239581774899184	273216209290661	14374157031586	178723168379478	309090209063833	232344846096603	273927018024951	320504762294176	374467909858171	290523888220396
495	Bv09_g27436_wrdn	91250285034271	-770113344784808	157418759719177	-48921319552932	9.97495e+07	3.97588e+09	566591256471279	544195992823773	670957477728257	899910749413894	780042639815006	984983902462834	114774207835618	103629081909331	976825946142353	108900898745554	118427277091825	110500114550457	394539085012778	389668472607707	684519356854812	107143611486534	542258618556836	584762440319953	782265343926984	901636716195771	113839799698681	155124304950381	153947918497248	133403826223651
496	Bv01_g2191_tfli	323107649184054	-305409886084779	624422223757387	-489107969679572	1.00284e+08	3.98913e+09	166644487197435	103656379585481	0	937407030639473	857189714082424	141385249157345	160523367602263	195526569640248	399870270350671	393617706309231	577694034594266	394643266251631	0	0	0	0	0	823609070873172	38159285069609	0	830081872802883	897413334423692	166430182159187	118581178865468
497	Bv09_g25338_wnga	790025155680684	-610751750868347	124996839870411	-488613753356914	1.02833e+08	4.0823e+09	0	0	0	468703515319736	428594857041212	0	0	0	571243243358101	0	0	0	0	0	0	0	0	0	324353923091676	31210501714469	415040936401441	410246095736545	25657986416208	163049120940018
498	Bv08_g24209_zdud	557558853180473	-31339478802343	641818658036384	-488291800338506	1.04527e+07	4.14121e+09	583255705191022	414625518341922	670957477728257	656184921447631	942908685490667	122533882603032	104340188941471	73322463615093	542681081190196	104964721682462	0	552500572752284	116040907356699	58450270891156	18013667285653	267859028716334	44757854230088	823609070873172	177440675573682	197666510858304	206334636953859	208969105015803	199022759498694	173424974090746
499	Bv05_g14445_pxyd	112814292697524	-129880350740489	266200470303946	-487904287292176	1.06602e+08	4.21494e+09	106652471806358	621938277512884	125990904151195	543696077770894	411451062759564	395878697640565	113971590997607	178906811220827	149951351381502	148262669376477	924310455350826	836643724453458	696245444140197	487085590759633	162123005570877	294644931587967	115337547439073	658887256698538	316722066077755	249684013715752	173131362041744	117945752524257	149093704850938	158602326732563
500	Bv08_g24089_qhjs	419254072122733	-111703004598332	229033712337312	-487714247210124	1.07634e+07	4.24723e+09	254966065412075	166886771132624	393628386933911	170608079576384	138436138824312	119706177619885	692658331203765	372966931588773	46327827036342	385745352183047	603690266151008	279407432506155	339999858555129	428635319868477	27560910947049	361609688767051	326215899100065	2026078314348	858583914066202	104035005714897	653393017020555	569216457834456	565169160248906	398729213935135
501	Bv05_g11736_rqux	225494913009765	345025648402282	707670983101615	487550933472058	1.08528e+08	4.27397e+09	298293632083409	271061432616032	247508758450868	262473968579052	256728319367686	278528940839969	218311779939078	202858816001757	176514162197653	171879731755031	181973620897194	204425211918345	266894086920409	237697768290701	239581774899184	19285850067576	241003830469705	229786930773615	183164568334123	176859509715324	220564611916195	215379200261686	222600368637913	21492838669366
502	Bv08_g23407_syga	599375096650059	-386767289240377	793488866933886	-487426232878202	1.09216e+07	4.29248e+09	0	414625518341922	155811236494673	281222109191842	128578457112364	0	226337948319191	143712028685582	608374054176378	182376203923277	127092687610739	497250515477055	0	0	0	0	292647508427499	164721814174634	122109712222749	100567172191067	10316731847693	769211429506022	839085501719234	711487073192806
503	Bv04_g8993_fmeo	370248169902946	-581406173736605	119461444208092	-486689389694506	1.13366e+08	4.44674e+09	317457748111114	235818263556968	345170346875759	218884541654317	22629808451776	225745114487894	423781690469975	378832728677981	415865081164698	431667417919124	343727950583588	44752546392935	312150040789521	414996923327208	421519814484279	251787486993354	271129309278418	335208891845381	515150348439721	388397354668948	57394232348085	499987429178914	462537214584074	428374508651502
504	Bv08_g22311_praz	235296679569458	335547687347973	691112377865061	485518271839559	1.20276e+08	4.70842e+09	416611217993587	984735606062066	298203323434781	749925624511578	471454342745333	848311494944067	0	48881642410062	0	131205902103077	0	789286532503262	348122722070098	0	0	267859028716334	344291186385293	411804535436586	0	0	118583124686126	12820190491767	0	0
505	Bv05_g11414_gnra	211552991705932	184157761468311	379827539128407	484845732594585	1.24425e+07	4.86121e+09	541594583391664	305786319777168	350388905035867	24841286311946	501455982738218	461858480580659	642093470409052	24440821205031	342745946014861	104964721682462	0	63142922600261	197269542506389	331218201716551	252191341999141	803577086149001	301254788087131	370624081892928	152637140278436	693566704765978	59291562343063	384605714753011	138691818465989	38538883131277
506	Bv08_g23372_frcw	10016226025081	630521771401299	130079356473333	484720856941325	1.25211e+08	4.88223e+07	113318251294256	146155495215528	93934046881956	144829386233799	142293492537682	153638637417648	714328985830071	826099756730048	104251891912853	852838363670001	69323284151312	647214956652675	145051134195874	101313802878004	136903871370962	883934794763902	809084288005437	113658051780498	76318570139218	693566704765978	628490560836468	794851810489556	755870410639641	102276266771466
507	Bv09_g24966_gftf	221052231960096	386590939816769	797927226978258	484493982340702	1.2665e+08	4.92861e+09	249966730796152	310969138756442	745508308586952	374962812255789	557173314153576	282770498314689	0	0	0	0	0	0	150853179563709	0	900683364282648	267859028716334	860727965963231	494165442523903	0	0	0	12820190491767	693459092329946	0
508	Bv05_g14651_kmyx	613462865741707	-38425593332606	793968626720272	-483968661221975	1.30044e+08	5.05073e+09	0	0	14910166171739	0	857189714082424	94256832771563	802616838011315	391053139280496	342745946014861	262411804206154	0	236785959750979	0	194834236303853	0	0	258218389788969	164721814174634	38159285069609	693566704765978	59291562343063	576908572129516	235776091392182	266807652447302
509	Bv07_g18827_nukf	380707324369603	520234037419382	107564307217237	483649317211439	1.3215e+08	5.12243e+09	166644487197435	518281897927403	820059139445647	0	428594857041212	471284163857815	0	48881642410062	199935135175335	131205902103077	0	0	148532361416575	130538938323582	225170841070662	12053656292235	903764364261393	163074596032888	572389276044135	346783352382989	0	0	970842729261924	148226473581835
510	Bv05_g14657_wgtu	452366063804517	-122878671362923	254185885326356	-483420514105872	1.33679e+08	5.17153e+09	491601237232433	186581483253865	290748240348911	107801808523539	308588297069673	537263946797909	102734955265448	591467873161751	437001081168947	984044265773078	69323284151312	773500801853197	232081814713399	175350812673468	216164007427835	214287222973067	301254788087131	156485723465903	209876067882849	589531699051081	581057310962018	487167238687147	582505637557154	681841778476439
511	Bv08_g23267_mhzu	243347727129563	181268507517794	375282814551778	483018407688861	1.36407e+08	5.26675e+09	416611217993587	388711423445552	216197409490216	651497886294433	338589937062558	490135530412128	401308419005658	537698066510682	799740540701342	170567672734	866541051891399	315714613001305	162457270299379	194834236303853	126095670999571	803577086149001	636938694812791	815372980164441	76318570139218	693566704765978	22530793690364	243583619343574	970842729261924	148226473581835
512	Bv07_g20336_qdwj	173533640028395	-598443149056123	123922520632729	-482917185674214	1.37102e+08	5.28325e+09	160811930145525	152893159888584	170721402666412	102177366339703	181295624528433	14892579577907	258442621839644	214590410180172	213930594637609	207305325322862	257073845394449	171275177553208	133447043460204	122745568871428	12249293754244	101786430912207	128248466928521	113658051780498	261391102726822	242748346668092	194476324485247	138458057311084	153947918497248	211963857222023
513	Bv04_g10937_yxyr	152759097569404	350352342569134	726050291491229	482545557346376	1.39684e+08	5.37224e+09	66657794878974	414625518341922	298203323434781	187481406127895	257156914224727	329898914700471	0	0	571243243358101	0	0	0	232081814713399	194834236303853	18013667285653	267859028716334	860727965963231	494165442523903	0	0	0	0	0	0
514	Bv09_g24628_xxdr	298156435574754	-144686018557933	300126579355498	-482083322538901	1.4296e+08	5.48754e+09	916544679585892	208867604864743	359335004738911	212322692439841	132007215968693	239883639403628	215101312587033	331906351964321	662642162295397	109688134158172	294623957643076	273882426778632	136928270680905	681919827063487	192746239956487	348216737331234	144602298281823	922442159377953	530414062467565	502835860955334	283413667999841	332042933736766	276690177839648	441714891273867
515	Bv08_g24012_akvh	122654360908416	184289297386429	38274070393608	481499081470066	1.47207e+08	5.63959e+09	299960076955383	124387655502577	104371163202173	117175878829934	111434662830715	141385249157345	561831786607921	97763284820124	799740540701342	131205902103077	115538806918853	63142922600261	394539085012778	155867389043083	234177674713488	214287222973067	249611110129337	18943008630083	0	0	0	12820190491767	208037727698984	296452947163669
516	Bv03_g6070_dwwe	11651540806168	620836676599064	12911601995548	480836287250128	1.52171e+08	5.81849e+09	166644487197435	518281897927403	154320219877499	0	171437942816485	471284163857815	0	0	139954594622735	0	0	0	489692629045272	377978418429475	55121821894098	361609688767051	389049040615381	432394762208416	38159285069609	0	0	12820190491767	166430182159187	0
517	Bv06_g15416_ggij	100296664892	203356611472153	422989155757887	480760815505519	1.52747e+08	5.8292e+09	374950096194229	456088070176115	202778259935651	304657284957829	445738651322861	405304380917721	553805618227808	508369081064645	576955675791682	590426559463847	4332705259457	749822205878099	268054495993976	218214344660316	702533024140465	316073653885274	428642527049689	2363758033406	190796425348045	242748346668092	118583124686126	21794323836004	305122000625176	192694415656385
518	Bv08_g24200_arqv	301182109563084	-172160885249519	358854902791622	-479750684497373	1.60653e+08	6.11907e+09	749900192388457	124387655502577	231107575661955	140611054595921	192867685668545	117821040964454	288942061684074	66967850101785	482700540637596	446100067150462	202192912107993	418321862226729	232081814713399	779336945215413	720546691426118	1607154172298	120501915234852	107069179213512	992141411809834	121374173334046	355749374058378	166662476392971	423010046321267	237162357730935
519	Bv03_g7083_dkyr	713521014261782	279703904920408	583236127083856	47957232402408	1.62089e+07	6.15398e+09	241634506436281	233226854067331	820059139445647	243725827966263	162866045675661	94256832771563	802616838011315	391053139280496	285621621679051	0	0	157857306500652	232081814713399	58450270891156	126095670999571	133929514358167	602509576174262	411804535436586	38159285069609	0	948664997489009	12820190491767	0	0
520	Bv06_g18588_xmtk	59497828327073	-984054034123451	205199598511319	-479559434454336	1.62193e+08	6.15398e+09	549926807751535	362797328549182	365299071207607	445268339553749	351447782773794	419442905833456	682224312309618	449711110172571	668354594728979	125957666018954	124204217437767	568286303402349	266894086920409	545535861650789	234177674713488	375002640202867	413149423662351	42827671685405	515150348439721	554853363812782	628490560836468	564088381637749	818281728949336	157120061996745
521	Bv05_g11528_hgwd	106852259576388	-183029444585519	381852617213318	-479319602209957	1.64145e+08	6.21609e+09	259132177592011	431728820973527	15655674480326	394179656383898	158408659162432	114097896069977	410137204223782	4333357599652	154635545977038	889576016258863	129692310766413	169223032568699	276177359508945	142228992501813	199951706870748	423217265371807	300394060121168	316265883215298	915822841670616	787198209909385	105064648471908	834594401014034	108040926585006	149115832423326
522	Bv05_g14170_ensf	106963920742289	175983398880779	367200856006278	479256504995104	1.64662e+08	6.22373e+09	866551333426662	118686554625375	752963391672822	102177366339703	62574849128017	645659304485207	104340188941471	879869563381116	134242162189154	406738296519539	69323284151312	386750400926598	29706472283315	27861295791451	21436264069927	195537090962924	210017623695028	271790993388147	992141411809834	450818358097886	901231747614558	461526857703613	478486773707663	800422957341906
523	Bv08_g21712_skus	902387959376234	153425059980036	320425873344099	478816078048965	1.68317e+07	6.34969e+09	108318916678333	160667388357495	164011827889129	107801808523539	68575177126594	12724672424161	802616838011315	293289854460372	599805405526006	656029510515386	288847017297133	710357879252936	139249088828039	779336945215413	144109338285224	107143611486534	241003830469705	181193995592098	38159285069609	346783352382989	0	0	416075455397967	889358841491007
524	Bv07_g19277_evom	183105998722122	28406117577567	593426268799791	478679813669499	1.69463e+08	6.38074e+09	416611217993587	103656379585481	178921994060868	234351757659868	471454342745333	377027331086252	240785051403395	391053139280496	542681081190196	524823608412308	0	236785959750979	696245444140197	565019285281175	720546691426118	589289863175934	421756703321983	535345896067562	190796425348045	693566704765978	118583124686126	897413334423692	693459092329946	741132367909173
525	Bv03_g7353_reqs	147239689062082	677721400663333	141699289568426	47828143862081	1.72858e+08	6.48381e+09	214138166048704	217678397129509	166993861123477	176232521760221	186867357669968	196996780492567	134839628785901	107050796878036	588380540658844	905320724511232	751002244972546	104185822290431	222798542124863	142228992501813	12249293754244	155358236655474	173867049124573	182841213733844	150729176024956	162988175620005	135184762142184	106407581081666	113033832049781	136368355695288
526	Bv05_g13161_aoeq	129416962170084	276420223725679	577904370749786	478314817669652	1.72571e+08	6.48381e+09	203306274380871	290756144737273	220670459341738	241851013904984	15900869196229	178616698102112	0	0	142810810839525	341135345468001	288847017297133	0	291262677465316	259129534284125	79260136056873	179465549239944	331380266895844	270967384317274	476991063370112	485496693336185	54548237355618	615369143604818	596374819403753	77077766262554
527	Bv04_g10976_tppm	39435018461486	-64113290738442	134133948499493	-477979597675709	1.75473e+08	6.56942e+09	33328897439487	331700414673538	238562658747825	356214671643	334303988492145	372314489447674	393282250625545	493704588341626	459850810903272	564185379043232	491039929405126	497250515477055	197269542506389	175350812673468	396300680284365	2410731258447	404542144002719	271790993388147	362513208161285	381461687621288	54548237355618	551268191145982	582505637557154	489147362820054
528	Bv09_g25885_sdag	306198205979623	-574863488589561	120331223226811	-477734268109289	1.77627e+08	6.63746e+09	360785314782447	219233242823291	214706392873042	208573064317283	295730451358436	275229951692964	349940941372934	336794516205327	379876756833137	283404748542647	363947241794388	235996673218475	227440178419131	22600771411247	261198175641968	211608632685904	188499424545948	257789639183303	385408779203051	357186852954479	398439298945384	515371657769035	436879228167866	35870806606804
529	Bv01_g1139_xucf	113502894029379	-191566509224021	401102011008177	-477600470619719	1.78812e+08	6.66272e+09	124983365398076	673766467305624	372754154293476	374962812255789	900049199786546	989696744101412	144471030842037	97763284820124	16851675679064	170567672734	202192912107993	363071804951501	116040907356699	0	0	0	430363982981616	823609070873172	286194638022067	693566704765978	201591311966414	141022095409437	25657986416208	103758531507284
530	Bv08_g22155_xdvu	685556453567416	276660815129837	579295142184949	477581797227481	1.78978e+08	6.66272e+09	66657794878974	725594657098364	223652492576086	328092460723815	428594857041212	235642081928908	160523367602263	146644927230186	485556756854386	262411804206154	288847017297133	236785959750979	185665451770719	370185048977321	126095670999571	214287222973067	154931033873382	156485723465903	0	0	118583124686126	0	693459092329946	0
531	Bv07_g21407_jlne	836375139023976	837838968518893	175508401904744	477378267607739	1.80797e+08	6.71777e+09	121650475654128	104692943381335	100643621659239	119050692891213	467168394174921	128189292569326	658145807169279	576803380438732	471275675770434	406738296519539	69323284151312	99450103095411	1195221345774	857270639736955	936710698853953	830362989020635	159234673703198	127659405985342	534229990974526	346783352382989	54548237355618	717930667538954	651851546790149	578083246969155
532	Bv04_g10961_efqj	389025622036406	-100050288160815	209764576329964	-476964652046079	1.84549e+08	6.84429e+09	399946769273844	228044035088057	193832160232608	285909144345039	257156914224727	240354923567486	810643006391429	571915216197726	536968648756615	74787364198754	722117543242833	710357879252936	127644998092369	194834236303853	252191341999141	294644931587967	344291186385293	321207537640537	248035352952458	208070011429793	343891061589766	499987429178914	485421364630962	311275594521852
533	Bv03_g7669_axow	436543422513198	-112623440691656	236170475406783	-476873497831055	1.85386e+08	6.86243e+09	183308935917178	26950658692225	506945649839127	290596179498237	278586657076788	212077873736017	826695343151655	743000964632943	785459459617389	813476593039078	317731719026846	757715071203132	208873633242059	116900541782312	666505689569159	187501320101434	206574711831176	214138358427025	534229990974526	381461687621288	675923810710919	461526857703613	527028910170759	311275594521852
534	Bv08_g21626_qzoq	791184402343062	53332593661926	111958447083576	476360605663938	1.90164e+08	7.02608e+09	969037693053084	962967766349115	670957477728257	114504268792612	122235253228154	118009554629997	492004121700936	665767969625045	642934270399543	579930087295601	491039929405126	724565036837995	656791535638919	792975341756683	819621861497209	838398759882125	106558122186248	893615841897392	768909594152621	742116374099597	596473117171214	68844422940789	631741233112581	747061426852446
535	Bv03_g6948_whox	159838771840034	116599348304935	244833044786897	47624024120773	1.91302e+08	7.05492e+09	364118204526395	11972311842123	12971844569413	151391235448275	16629480453199	928429802799896	650119638789165	674566665258856	114534270293299	123333547976892	124204217437767	734036475228034	146211543269441	360443337162129	253992708727707	420538675084644	231535822844109	222374449135757	457911420835308	728245040004277	936806685020396	121791809671787	119274963880751	155637797260926
536	Bv02_g4622_rcxi	69021087975637	-352833914849388	741190100461776	-476037004041966	1.93238e+08	7.11305e+09	166644487197435	155484569378221	745508308586952	234351757659868	128578457112364	141385249157345	802616838011315	293289854460372	17137297300743	0	288847017297133	157857306500652	0	0	0	0	172145593192646	823609070873172	114477855208827	346783352382989	49804912368173	294864381310642	277383636931978	222339710372752
537	Bv0_tig284_g28290_arzx	148346906918758	406253903556518	853939066007659	475741091757095	1.96092e+08	7.20464e+09	167477709633422	164813643540914	169975894357825	158890491693391	187724547384051	161179184039373	12841869408181	120737656752853	15652064868012	165319436649877	150200448994509	11365726068047	15433440678441	19873092102993	144109338285224	166072597804127	182474328784205	178723168379478	110661926701866	110970672762556	996098247363459	130765943016024	12482263661939	114134384658013
538	Bv06_g15440_oimn	623494918430922	107770075145991	226558898143145	475682376765001	1.96663e+08	7.21218e+09	171643821813358	627121096492158	797693890188039	632749745681644	617176594139346	344037439616205	369203745485205	303066182942385	328464864930908	275532394416462	51992463113484	213107363775881	684641353404527	114952199419273	972738033425259	723219377534101	70579693208985	114481660851371	305274280556872	485496693336185	604773935899243	384605714753011	450748410014465	607728541685522
539	Bv08_g21978_guhn	190315515109683	-129722675612122	272811976084054	-475502129613819	1.98425e+08	7.26333e+09	133315589757948	725594657098364	246017741833694	107801808523539	137150354253188	94256832771563	296968230064187	278625361737354	516975135239082	157447082523693	202192912107993	228893094425946	174061361035049	0	144109338285224	267859028716334	120501915234852	494165442523903	343433565626481	208070011429793	27274118677809	205123047868273	284318227855278	266807652447302
540	Bv08_g23710_mxdi	243325625269547	647227781033167	136144964158981	475396049373796	1.9947e+08	7.28804e+09	216637833356665	333773542265247	290748240348911	296689325197393	270014759935964	254022164319362	163733834954308	201881183153556	292476540599348	154822964481631	176196680551251	101817962692921	323754131525191	420841950416323	308033710584665	230358764696047	27973658893805	339326937199747	183164568334123	249684013715752	205148805706998	173072571638855	178218986728796	195658945128022
541	Bv02_g3501_isqu	603760728592339	874705552365892	184472683702485	474165353270735	2.11981e+06	7.73084e+09	102319715139225	718856992425308	232598592279129	653841403871032	627891465565376	545275777583492	467122999722586	5513849263855	338461621689675	556313024917047	375501122486273	347286074301435	811125942423329	785181972304529	126275807672427	961613913091638	805641376141585	958680958496373	375868957935649	294765849525541	528880736100122	412810133834898	367533318934871	487665098084236
542	Bv0_tig366_g28544_dyzk	224888314513792	-111801417551715	23586804101968	-473999856311126	2.1372e+08	7.77987e+09	161645152581512	865530769538763	109589721362282	960842206405459	117006395972251	135729839191051	126813460405788	175973912676223	158805621653552	123333547976892	323508659372789	487779077087016	157815634005111	150022361953967	936710698853953	141965285219657	236700190639889	213314749356152	415936207258738	371058187049798	336776074108598	473065029146204	354357596180602	349814477653129
543	Bv08_g24396_shcg	114235439981345	689227635973004	14544263817435	473882792985913	2.14958e+07	7.81053e+09	142481036553807	119204836523303	10511667151076	145766793264438	130292836540528	103211231884862	626041133648826	73322463615093	79117189205097	682270690936001	69323284151312	599857764702479	183344633623585	150022361953967	194547606685052	15267964636831	964015321878819	168839859529	953982126740225	107502839238727	105538980970652	106407581081666	108179618403472	114134384658013
544	Bv07_g20363_offg	744374783012612	169469657398561	357657742981487	473831926539147	2.15498e+08	7.81577e+09	366617871834357	248775311005153	141646578631521	304657284957829	428594857041212	480709847134972	43341309252611	28351352597836	22564108112645	314894165047385	953195157080539	426214727551762	182184224550018	148074019590929	176533939399399	15267964636831	209156895729065	170487077670747	286194638022067	104035005714897	22530793690364	256403809835341	318991182471775	400211478670953
545	Bv05_g14890_zksn	272350525525611	152851010567628	322898620865782	47337151876893	2.20447e+08	7.98059e+08	202473051944883	189172892743502	109589721362282	173889004183622	24387047365645	26533298425195	329072903584639	958080191237216	206504432473954	839717773459694	953195157080539	138914429720574	666074808227455	933255991895457	58184145332659	798219905574675	381302488921712	312147837860932	12592564072971	190730843810644	155343893338825	223071314556746	158802132143558	171942709354928
546	Bv06_g16733_riqd	343189069953935	359535313860646	759891908171628	473140074258353	2.22976e+08	8.05735e+09	33328897439487	155484569378221	484580400581519	468703515319736	214297428520606	94256832771563	481570102806789	684342993740868	714054054197627	787235412618463	0	18153590247575	464163629426798	113003857056235	756574025997424	131250924071004	207435439797139	133424669481454	0	0	237166249372252	256403809835341	832150910795935	148226473581835
547	Bv02_g4561_yomk	67689811361764	-437582733696869	925256164280888	-472931443841781	2.25279e+08	8.11727e+09	0	0	14910166171739	0	428594857041212	282770498314689	160523367602263	586579708920744	285621621679051	0	288847017297133	789286532503262	0	194834236303853	0	0	0	0	953982126740225	693566704765978	296457811715315	115381714425903	138691818465989	103758531507284
548	Bv0_tig21_g27779_omaf	316206787214687	583492053845827	1233818978304	472915447165428	2.25457e+08	8.11727e+09	321623860291049	393375960526899	249745283376629	378243736863027	449596005036232	451018944811929	212693462072999	265916134710737	206790054095633	338511227425939	320620189199818	311768180338789	334197813187294	282509642640587	342259678427406	508932154561034	457046549926476	374742127247293	200336246615447	270491014858731	227679599397362	22948140980263	199022759498694	262360858239847
549	Bv01_g1449_srpg	125339127265219	115757238866023	24511828715114	472250521213243	2.32957e+08	8.37203e+09	188308270533101	303713192185458	246017741833694	19638677291897	160723071390455	182386971412975	104340188941471	757665457355961	462707027120062	472341247571078	69323284151312	923465243028817	696245444140197	15976407376916	594451020426547	190179910388597	697189652430217	244611894049332	667787488718157	114438506286386	100795655983207	641009524588352	50622513740086	105240796243103
550	Bv03_g7530_fgoy	70928092259832	-410477097603068	86961866812081	-472019647979824	2.35617e+08	8.4216e+09	0	570110087720143	447304985152171	937407030639473	857189714082424	0	137247479299935	108517246150338	95683243262482	128581784061016	124204217437767	156278733435646	0	0	0	0	189360152511911	0	141189354757553	159520342096175	168388037054299	123073828720964	140078736650649	127474767280378
551	Bv05_g11519_sobc	113275864975346	48807466976601	103391197329418	472065980830977	2.35081e+07	8.4216e+09	256299221309655	215397956778629	497999550136084	140376702838261	500941668909769	227818764808868	0	24440821205031	285621621679051	249291213995847	0	789286532503262	316675636176433	151970704317006	169508609157994	18776917913015	179031416920352	233740254313806	0	693566704765978	59291562343063	897413334423692	693459092329946	204552533542932
552	Bv07_g20472_rgoj	803866890017855	236906767237768	501898126635375	472021620853507	2.35594e+07	8.4216e+09	274963403875768	150301750398947	320568572692389	112488843676737	398593217048327	197939348820282	136444862461924	327507004147416	202791351392126	262411804206154	34661642075656	221000229100913	287781450244615	354598310073013	291821410027578	270537619003497	127387738962558	140013542048439	362513208161285	173391676191495	426899248870054	423066286228312	277383636931978	192694415656385
553	Bv02_g4937_mopy	664079905287465	430637441101605	913171448025905	47158443470014	2.4071e+08	8.58809e+09	416611217993587	259140948963702	745508308586952	937407030639473	600032799857697	141385249157345	160523367602263	0	0	0	0	0	174061361035049	58450270891156	414314347570018	562503960304301	344291186385293	823609070873172	0	693566704765978	237166249372252	0	0	0
554	Bv01_g23_ccns	113922486733912	-11089040586337	235421842816383	-471028535571605	2.4737e+08	8.80977e+09	624916826990381	979552787082792	879699804132603	913971854873486	621462542709758	984983902462834	158115517088229	77232995007898	639792432561073	114149134829677	577694034594266	132600137460548	464163629426798	370185048977321	990751700710912	562503960304301	602509576174262	609470712446148	185072532587604	225409179048943	187361337004079	185892762130622	2593537005314	226786504580207
555	Bv04_g9649_xdye	489594265599505	154267173332145	327942200470212	47040964264725	2.54993e+08	9.06488e+09	724903519308842	559744449761595	320568572692389	389023917715381	415737011329976	35817596453194	216706546263055	224855555086285	314183783846956	419858886729847	837656350161686	173643037150718	765869988554216	171454127947391	828628695140036	101786430912207	869335245622864	76595643591205	152637140278436	693566704765978	830081872802883	897413334423692	201103136775684	237162357730935
556	Bv07_g21330_zrch	519462028049571	383798499991589	816641298489655	469971945701753	2.60519e+08	9.24468e+09	99986692318461	103656379585481	372754154293476	937407030639473	428594857041212	188513665543126	0	48881642410062	571243243358101	0	0	789286532503262	220477723977729	974171181519267	18013667285653	2410731258447	602509576174262	18943008630083	0	0	0	0	0	592905894327338
557	Bv05_g12008_aosw	410618688458645	293636536334576	625073770639664	469763010586871	2.63198e+08	9.32296e+09	833222435987175	171033026316043	745508308586952	374962812255789	814330228378303	565540996629378	0	0	571243243358101	131205902103077	288847017297133	0	812286351496896	194834236303853	360273345713059	803577086149001	946800762559555	988330885047807	0	0	0	384605714753011	693459092329946	444679420745504
558	Bv02_g4685_kifu	362553486088649	-327098749268833	696525539811257	-469614867758431	2.65113e+08	9.37396e+08	0	0	126736412459782	843666327575525	428594857041212	659797829400941	136444862461924	830987920971054	628367567693911	144326492313385	231077613837707	165750171825685	0	779336945215413	0	0	352898466044925	494165442523903	145005283264514	142181174477026	110282305958097	897413334423692	112340372957451	108205325714739
559	Bv01_g103_twpf	245096245076812	132773226208403	282751909965074	469574993232771	2.6563e+08	9.37547e+09	608252378270638	357614509569908	424939735894563	276535074038644	304302348499261	117821040964454	104340188941471	219967390845279	139954594622735	157447082523693	144423508648567	118392979875489	278498177656079	272767930825395	108082003713918	267859028716334	628331415153159	535345896067562	953982126740225	208070011429793	130441437154739	641009524588352	970842729261924	222339710372752
560	Bv05_g12173_sgeb	406434606014092	-678590051212757	144545009609846	-469466260401792	2.67047e+07	9.40864e+09	0	0	223652492576086	468703515319736	857189714082424	0	0	48881642410062	0	0	0	789286532503262	0	0	0	0	430363982981616	0	417844171512218	381461687621288	137556424635906	743571048522488	144239491204629	154155532525108
561	Bv08_g23734_rfpm	285926266692894	12824784418299	273251400440657	469340116742942	2.687e+08	9.45e+09	549926807751535	352431690590634	178921994060868	384336882562184	450024599893273	367601647809096	120392525701697	928751205791179	913989189372962	183688262944308	144423508648567	236785959750979	359726812805768	526052438020404	288218676570447	375002640202867	33568390672566	609470712446148	133557497743631	381461687621288	22530793690364	179482666884738	25657986416208	251985005089119
562	Bv07_g19306_ocug	158484755574677	610014938421368	129997824451745	469250113218476	2.69885e+08	9.47479e+08	33328897439487	0	377227204144998	937407030639473	557173314153576	0	0	48881642410062	182797837874592	656029510515386	0	0	732218125420773	50462067202698	237780408170619	618754356334731	711822027851592	558406950052011	0	0	0	12820190491767	263514455085379	0
563	Bv02_g5097_jxno	820062735498309	258813636552067	5522870729695	468621572401641	2.78303e+08	9.75296e+09	515764687876061	110912326156464	253472824919564	524947937158105	137150354253188	471284163857815	963140205613579	195526569640248	771178378533437	275532394416462	577694034594266	236785959750979	591808627519167	255232849558048	136903871370962	278573389864987	662760533791688	444748898271513	228955710417654	208070011429793	343891061589766	34614514327771	318991182471775	81524560470009
564	Bv05_g14493_zcmy	239868118384194	-122390307810701	261242087747995	-468493835988493	2.80044e+08	9.79658e+09	216637833356665	259140948963702	104371163202173	562444218383684	184295788527721	212077873736017	401308419005658	229743719327292	385589189266718	328014755257693	202192912107993	244678825076011	162457270299379	116900541782312	216164007427835	2410731258447	154931033873382	823609070873172	305274280556872	381461687621288	296457811715315	397425905244778	38140250078147	42985677338732
565	Bv06_g15930_xasr	156190046626165	107432401649013	22943520912608	46824723222832	2.83435e+08	9.89767e+07	152479705785653	13578985725698	143137595248695	191699737765772	134578785110941	115935904309023	139655329813969	155932439288098	112820540563225	984044265773078	147311978821538	105764395355437	205392406021358	430583662231516	207157173785009	404467133361664	228092910980256	205902267718293	705946773787766	381461687621288	770790310459819	743571048522488	991646502031822	741132367909173
566	Bv02_g5590_yhnx	438249128135863	422766502142919	903664867361613	46783549677797	2.89186e+08	100806218934332	516597910312048	502733440989581	201287243318477	838979292422328	105434334832138	0	0	0	17137297300743	236170623785539	577694034594266	0	126484589018802	720886674324257	15311617192805	125893743496677	903764364261393	118599706205737	0	0	0	0	346729546164973	192694415656385
567	Bv09_g26249_tufc	602970018589484	470343469925589	100659294452285	467262831996646	2.9737e+08	103476233716671	249966730796152	518281897927403	111826246288043	0	0	94256832771563	802616838011315	0	856864865037152	0	0	0	510579992369477	58450270891156	252191341999141	107143611486534	172145593192646	164721814174634	0	0	0	0	138691818465989	0
568	Bv01_g2536_ajpt	43481921147139	-182203714016146	390198771138195	-466951019565398	3.01919e+08	104874229995087	208305608996794	881079226476585	111826246288043	215603617047079	180009839957309	895439911329849	409334587385771	342171496870434	474131891987224	195496794133585	51992463113484	363071804951501	301706359127418	253284507195009	900683364282648	803577086149001	628331415153159	329443628349269	12783360498319	104035005714897	581057310962018	256403809835341	402206273551368	533615304894604
569	Bv05_g14348_pzne	910261607338052	-325418374268747	69749220000508	-46655485791293	3.07795e+08	106727428949286	0	103656379585481	111826246288043	468703515319736	0	0	882878521812447	586579708920744	108536216238039	341135345468001	288847017297133	268357421051109	0	0	0	0	688582372770585	0	17171678281324	346783352382989	201591311966414	12820190491767	180299364005786	118581178865468
570	Bv01_g1099_zmmm	466924060004611	334547085840526	718126490480226	465860945495559	3.18353e+08	110194653735536	249966730796152	124387655502577	596406646869562	140611054595921	428594857041212	471284163857815	802616838011315	0	571243243358101	0	0	0	232081814713399	779336945215413	252191341999141	535718057432668	946800762559555	0	190796425348045	0	355749374058378	0	138691818465989	148226473581835
571	Bv05_g12245_zaug	157773260076333	-522513246165441	112342851310026	-465105914682095	3.30235e+08	114107328712057	129982700013999	110912326156464	206505801478586	137330129988683	129435646826446	140442680829629	212693462072999	186239057582336	149380108138143	195496794133585	187750561243137	185482335138267	812286351496896	134435623049659	106280636985352	11250079206086	129109194894485	129306624127088	188888461094564	162988175620005	213449624435027	161534400196265	202490054960344	192694415656385
572	Bv08_g24446_otqh	281484470996781	-466441025393279	100400774477373	-464579110889629	3.38776e+08	116853916806555	19747371732896	224416061802565	280311124028694	236226571721147	292301692502107	240354923567486	332283370936685	357813622441654	480415567664163	375248880014801	349504890929531	309400320741279	226279769345564	243542795379817	237780408170619	219644403547394	22895363894622	216609185639644	331985780105598	256619680763412	309501955430789	270506019376284	274609800562659	263843122975665
573	Bv06_g17574_afir	710081384483175	105679381442003	227758837175278	463996843119964	3.48462e+08	119985397267437	808225762907559	611572639554335	708232893157604	843666327575525	630034439850582	673936354316676	361177577105092	557250723474707	73404756771516	328014755257693	462155227675413	836643724453458	161296861225812	181195839762584	828628695140036	589289863175934	126527010996595	11942331527661	343433565626481	450818358097886	367607686526991	34614514327771	291252818778577	38538883131277
574	Bv03_g7807_vurk	338192196891591	127867343673161	275621294533613	463924037108706	3.49692e+08	120199057975952	624916826990381	549378811803047	484580400581519	618688640222052	818616176948715	480709847134972	208680377882942	684342993740868	165660540573849	223050033575231	577694034594266	14996444117562	301706359127418	740370097954643	900683364282648	428574445946134	266825669448602	304735356223074	267114995487263	277426681906391	237166249372252	205123047868273	235776091392182	311275594521852
575	Bv08_g21617_ofwk	876565776919321	-848565190985938	182940543637474	-46384752888212	3.50989e+08	120434970785992	574923480831151	533830354865225	797693890188039	642123815988039	642892285561818	565540996629378	6099887968886	694119322222881	100538810831026	695391281146309	103984926226968	599857764702479	789078170025556	58450270891156	666505689569159	508932154561034	490614940599042	634178984572343	141189354757553	176859509715324	14111391837649	174354590688032	135224523004339	127474767280378
576	Bv06_g16002_ormt	311125756481586	-254585809937652	549198486324871	-463558833967825	3.55924e+08	121916218160011	33328897439487	725594657098364	969160801163038	749925624511578	642892285561818	136672407518766	112366357321584	439934781690558	514118919022291	104964721682462	288847017297133	394643266251631	696245444140196	116900541782312	108082003713918	535718057432668	11189463557522	148249632757171	145005283264514	693566704765978	125698112167294	961514286882528	13106376845036	326098241880036
577	Bv08_g23933_nawf	214765186551362	501117154616313	10811346092226	463510417982684	3.56758e+08	12199013185236	219970723100614	22959888078184	248254266759455	272316742400767	270443354793005	237055934420481	12841869408181	191616038247443	257345081132825	161383259586785	170419740205309	179168042878241	254129587111172	313683120449204	277410476199055	227680174408884	197967432171543	279203475026005	209876067882849	180327343239154	168388037054299	126919885868494	161575968512877	191212150920567
578	Bv04_g8408_csdu	254429419336873	386813615028466	835139489724711	463172463747311	3.62632e+07	123784331107607	133315589757948	518281897927403	596406646869562	796795976043552	428594857041212	0	0	0	285621621679051	131205902103077	0	0	116040907356699	779336945215413	360273345713059	267859028716334	860727965963231	164721814174634	190796425348045	0	0	0	0	0
579	Bv08_g22982_zriw	142578148257339	846036321927265	182811149848616	462792517101862	3.69347e+08	125858798873832	284962073107614	204203067783397	126736412459782	188887516673854	186867357669968	20500861127815	130023927757833	943415698514197	774034594750227	111525016787616	17330821037828	14759658157811	152013588637276	177299155036507	846642362425689	190179910388597	228092910980256	162250986962015	820424628996593	901636716195771	687782123179531	564088381637749	790543365256138	120063443601286
580	Bv08_g23469_kgiw	11969519434055	-801341271084608	173393209271633	-462152626651745	3.80927e+08	129580888148756	833222435987175	751508751994734	168484877740651	632749745681644	557173314153576	678649195955254	183799255904591	194548936792047	155949405436762	170567672734	164642799859366	172064464085711	117201316430266	623469556172331	102677903528222	776791183277368	101565899983661	724775982368392	137373426250592	187263010286814	14111391837649	974334477374294	117888045696091	102276266771466
581	Bv08_g22540_taek	90341120085637	-843546531681527	182552399367804	-462084603983736	3.82178e+08	129782757648438	824890211627303	450905251196841	752963391672822	590566429302868	724325308399649	838885811666911	770512164490863	923863041550172	822590270435666	150886787418539	577694034594266	647214956652675	510579992369477	642952979802716	540410018569589	508932154561034	70579693208985	576526349611221	120201747969268	194198677334474	117397293439265	176918628786385	12828993208104	139332885166924
582	Bv08_g23240_diss	335772067245407	-25274015210586	547288603895809	-461804156539638	3.87379e+08	131322700586835	0	362797328549182	186377077146738	468703515319736	428594857041212	141385249157345	345125240344866	278625361737354	548393513623777	152198846439569	635463438053693	115235833745476	278498177656079	233801083564624	126095670999571	1607154172298	146323754213749	411804535436586	419752135765699	658888369527679	142299749623351	34614514327771	554767273863957	222339710372752
583	Bv02_g3071_tgnw	100909906463907	-27453793291618	594660261788347	-461671900003121	3.89855e+08	131935350013457	249966730796152	414625518341922	0	140611054595921	300016399928848	141385249157345	321046735204526	537698066510682	285621621679051	131205902103077	288847017297133	236785959750979	464163629426798	0	18013667285653	535718057432668	430363982981616	329443628349269	343433565626481	104035005714897	49804912368173	320504762294176	360598728011572	296452947163669
584	Bv05_g13376_qwkk	427087638402298	-207253432610078	44940176065485	-461176280903031	3.99268e+07	134889834193207	366617871834357	570110087720143	395119403551085	421833163787763	385735371337091	348750281254783	770512164490863	728336471909924	716910270414417	537944198622616	808771648431973	789286532503262	232081814713399	389668472607707	18013667285653	0	22378927115044	164721814174634	515150348439721	589531699051081	59291562343063	730750858030721	679589910483347	874536194132824
585	Bv09_g25064_yusn	136248816281396	-149055652737382	323338029144893	-460990169116752	4.02859e+08	135870367636465	749900192388457	673766467305624	820059139445647	562444218383684	642892285561818	61266941301516	192628041122716	175973912676223	211360000042497	131205902103077	115538806918853	710357879252936	0	58450270891156	216164007427835	267859028716334	430363982981616	123541360630976	152637140278436	208070011429793	450615873807279	294864381310642	228841500468882	163049120940018
586	Bv02_g3548_gntg	617674353021871	190093804644817	412541645691693	460786945100038	4.06816e+08	136737283100661	916544679585892	114022017544029	171466910974999	937407030639473	600032799857697	94256832771563	321046735204526	391053139280496	199935135175335	0	288847017297133	157857306500652	104436816621029	389668472607707	144109338285224	133929514358167	129109194894485	823609070873172	190796425348045	346783352382989	237166249372252	384605714753011	277383636931978	296452947163669
587	Bv09_g25432_sadi	934685392376525	-21265355576635	461480651134454	-460807089622469	4.06422e+08	136737283100661	583255705191022	114022017544029	117790312756738	632749745681644	660036079843467	881301386414114	137247479299935	149089009350689	103966270291174	984044265773078	153088919167481	162593025695672	812286351496896	779336945215413	720546691426118	0	284040228767866	741248163785855	152637140278436	218473512001283	180246349522912	166662476392971	144932950296959	164531385675836
588	Bv03_g7385_azuo	100400437023082	-748329381441662	162560404004775	-460339272667949	4.15663e+08	139473430899919	949873577025379	725594657098364	745508308586952	553070148077289	724325308399649	749341820533926	180588788552546	194060120367946	139954594622735	125957666018954	153088919167481	172064464085711	102115998473895	701403250693872	594451020426547	830362989020635	757440610047644	724775982368392	839504271531398	762923375242576	948664997489009	10512556203249	929235183722127	830068252058273
589	Bv03_g6435_khmh	385864552455269	-28566120025649	620778028581036	-46016641553737	4.19129e+08	140397419555135	0	518281897927403	0	281222109191842	128578457112364	329898914700471	321046735204526	586579708920744	199935135175335	144326492313385	866541051891399	142071575850587	0	0	0	0	860727965963231	0	38159285069609	0	59291562343063	641009524588352	104018863849492	889358841491007
590	Bv05_g14083_fxun	419998774782226	127518784616043	277448502628756	459612444860339	4.30422e+07	143935928627664	496600571848356	322889622408772	158793269729021	290127475982917	331303824492857	396349981804423	21349607891101	211657511635569	303044540601473	164007377628846	355281831275474	190218054333286	878429668690215	163076255786325	634081088454984	106340034400385	580130649059218	354975509546337	196520318108486	201134344382134	22530793690364	285890247966405	273916341470329	321651447672581
591	Bv03_g7654_hnxc	488902692795157	-788910338095908	171699023237529	-459472816571895	4.33314e+08	14462809848861	33328897439487	357614509569908	342933821949998	276535074038644	304302348499261	230929240290329	939061700473239	552362559233701	759753513666275	669150100725693	60657873632398	884000916403654	487371810898138	448118743498863	396300680284365	375002640202867	344291186385293	494165442523904	629628203648548	554853363812782	391324311464216	448706667211846	492355955554261	415034126029137
592	Bv07_g19253_pymu	52304828606698	-118313610608459	257515960950008	-459441854291229	4.33958e+07	14462809848861	444107558381164	195910557416558	250490791685216	255443415849256	486455162741776	371843205283816	541766365657638	876936664836513	26762745951327	331950932320785	106295702365345	54934342662227	363208040026469	300044723907934	349465145341667	575896911740118	113616091507147	1350718876232	736474201843453	724777206480447	877515122677333	111022849658703	108803731586568	543991158045333
593	Bv05_g14272_ksnk	241413272710254	-154820066954658	337058087273402	-459327554508659	4.36342e+08	145177632543855	33328897439487	124387655502577	141646578631521	468703515319736	192867685668545	216790715374595	369203745485205	405717632003515	33988972979807	564185379043232	317731719026846	402536131576664	696245444140196	389668472607707	18013667285653	803577086149001	103287355915588	576526349611221	496070705904917	450818358097886	521765748618955	115381714425903	194168545852385	192694415656385
594	Bv0_tig122_g27510_wirm	237115062730989	525047870532167	114342754222245	459187706386401	4.39277e+08	145908038477278	23580194938437	351913408692707	287766207114563	374962812255789	288444338788736	361003669515086	228745798833225	239031231385203	203648216257163	170567672734	184862091070165	217053796438397	226279769345564	165609100858275	270205009284794	286609160726477	260800573686859	251200766616318	175532711320201	159520342096175	201591311966414	185892762130622	185847036744425	177871768298201
595	Bv07_g18650_mmtx	381206794918898	206551739977143	450307581579257	458690345058711	4.49869e+08	149174914095983	374950096194229	134753293461125	328023655778259	145298089749118	192867685668545	169662298988813	144471030842037	107539613302136	294190270329422	104964721682462	866541051891399	386750400926598	974743621796275	161712416132198	774587693283077	10446502119937	972622601538451	71653989165966	76318570139218	346783352382989	355749374058378	384605714753011	970842729261924	296452947163669
596	Bv02_g3717_odrj	176133185033728	211356176435841	461979137767213	457501560475967	4.76184e+08	157636242273121	208305608996794	139936112440399	521855816010866	796795976043552	107148714260303	282770498314689	481570102806789	24440821205031	885427027205057	131205902103077	115538806918853	552500572752284	696245444140197	545535861650789	468355349426977	669647571790835	215181991490808	23884663055322	190796425348045	346783352382989	711498748116756	384605714753011	624113183096951	889358841491007
597	Bv03_g8123_zczy	250153129783635	-104057197900239	227476165237402	-457442201874827	4.77536e+08	157818989452609	216637833356665	222861216108783	111826246288043	145298089749118	171437942816485	169662298988813	385256082245431	508369081064645	194222702741754	131205902103077	375501122486273	33150034365137	197269542506389	389668472607707	108082003713918	1607154172298	241003830469705	123541360630976	248035352952458	485496693336185	284599499246703	371785524261244	291252818778577	489147362820054
598	Bv08_g21645_qmip	179566799287854	65575081220002	143364384946038	457401475580454	4.78466e+08	157861815193842	180809268609217	170514744418116	131954970619891	197792883464929	200582393095287	202180906295003	9149831953329	130025168810765	124816648673745	984044265773078	12998115778371	104975108822934	313310449863088	270819588462356	248588608542011	265180438429171	202271072001359	249553548474571	162176961545838	180327343239154	157715555832548	155124304950381	149787163943268	191212150920567
599	Bv02_g4490_fpsm	211157946973114	196766024455826	430497925306547	457066138740886	4.86187e+08	160141502775971	358285647474485	331700414673538	141646578631521	220290652200276	265728811365552	61266941301516	104340188941471	73322463615093	11424864867162	196808853154616	17330821037828	173643037150718	487371810898138	467602167129248	324246011141753	535718057432668	404542144002719	469457170397708	0	0	0	0	901496820028929	741132367909173
600	Bv05_g12579_iwui	380063745617042	2502071305341	547687236906671	456843091592323	4.91389e+08	161585075026893	583255705191022	725594657098364	14910166171739	562444218383684	514313828449455	424155747472034	240785051403395	48881642410062	11424864867162	131205902103077	288847017297133	315714613001305	116040907356699	58450270891156	0	803577086149001	688582372770585	164721814174634	0	0	0	0	138691818465989	0
601	Bv05_g11561_kjqk	180785841353782	688216610734842	150680970586001	456737574796841	4.93868e+08	162130125096208	254966065412075	260695794657484	107353196436521	310750430656985	296587641072519	262505279268803	156510283412207	153488357167595	120817945970238	852838363670001	124204217437767	121550126005502	198429951579956	142228992501813	239581774899184	174108368665617	195385248273654	227316103560996	160268997292358	149116841524685	155343893338825	149996228753674	145626409389289	146744208846016
602	Bv08_g21769_utim	167247482786235	-137519535823313	30119218652417	-456584008404473	4.97498e+07	162780002276268	833222435987175	108839198564755	193832160232608	562444218383684	257156914224727	659797829400941	264863556543734	190638405399242	17137297300743	28865298462677	4332705259457	236785959750979	812286351496896	194834236303853	720546691426118	1607154172298	688582372770585	329443628349269	400672493230894	242748346668092	118583124686126	192302857376506	166430182159187	163049120940018
603	Bv08_g23715_douu	422768733818102	-359813684630816	788013985515569	-456608247118105	4.96923e+08	162780002276268	0	0	223652492576086	0	428594857041212	471284163857815	120392525701697	122204106025155	191366486524964	91844131472154	231077613837707	102607249225424	0	194834236303853	0	267859028716334	172145593192646	0	0	0	118583124686126	12820190491767	208037727698984	148226473581835
604	Bv04_g10502_fzem	146798388448754	-392148790889213	859614439105907	-45619148893903	5.06892e+08	165579110351774	0	0	0	0	0	471284163857815	561831786607921	48881642410062	17137297300743	262411804206154	577694034594266	394643266251631	0	0	0	0	0	0	0	346783352382989	0	256403809835341	416075455397967	0
605	Bv07_g18731_frjp	564285274945156	790132584950929	173331182722134	455851378004836	5.15169e+08	168004651357091	558259032111407	342066052632086	723143059329343	665558991754025	814330228378303	697500562509567	361177577105092	342171496870434	334177297364489	314894165047385	4332705259457	465679054176925	847098623703906	896237486997725	360273345713059	910720697635535	774655169366908	963622612921612	400672493230894	520175028574484	332032749121153	628189334096585	471552182784363	38538883131277
606	Bv07_g19407_qbjf	135555926050831	-566167528432045	124243408593236	-455692205198295	5.19087e+08	168477359482046	166644487197435	0	0	140611054595921	0	188513665543126	650119638789165	342171496870434	199935135175335	669150100725693	577694034594266	718250744577969	0	0	0	0	0	0	0	0	0	256403809835341	208037727698984	0
607	Bv08_g21892_gwqc	965696539628791	753508786063235	165356138322084	455688427239113	5.1918e+08	168477359482046	934042350741623	106351445454703	877463279206843	964123131012698	123178161913644	113108199325876	490398888024914	794815505587609	100281751371515	113493105319162	831879409815744	55881486501231	181371938198521	161127913423287	16140245887945	108482906630115	103803792695166	11851734529865	686867131252962	735180707051937	405554286426551	539730019703392	539511173832698	907146018320827
608	Bv08_g22284_yksg	796698784036617	-572745168949247	125681749731531	-455710690034701	5.1863e+08	168477359482046	608252378270638	627121096492158	641137145384779	679620097213618	62574849128017	61266941301516	706302817449958	879869563381116	101681297317742	74787364198754	109761866572911	647214956652675	638224990461847	603986132541945	738560358711771	589289863175934	611116855833894	708303800950928	725026416322571	93631505143407	125698112167294	12820190491767	13106376845036	830068252058273
609	Bv04_g8834_umaz	348605319841061	-915484404911107	201031262227905	-455394049047577	5.26503e+08	170323551048929	374950096194229	357614509569908	223652492576086	285909144345039	278586657076788	207365032097439	337099071964752	298178018701378	411295135217833	511703018202001	34661642075656	292036017026207	197269542506389	253284507195009	18013667285653	803577086149001	189360152511911	181193995592098	534229990974526	62421003428938	391324311464216	551268191145982	76973959248624	489147362820054
610	Bv05_g14634_lwqa	551266798939623	228429177262308	501611838921947	455390322830583	5.26596e+08	170323551048929	599920153910766	101064970095844	46221515132391	132643094835485	570031159864812	193226507181704	345125240344866	361724153834459	365595675749185	301773574837077	317731719026846	252571690401044	113720089209565	122745568871428	149513438470919	883934794763902	860727965963231	125188578772722	0	0	0	0	104018863849492	163049120940018
611	Bv06_g17911_zqrj	812081055830323	-413545919946858	908893738080809	-45499919585769	5.3648e+08	173236393539538	249966730796152	259140948963702	0	468703515319736	857189714082424	471284163857815	802616838011315	48881642410062	228497297343241	131205902103077	288847017297133	0	116040907356699	0	0	0	860727965963231	0	114477855208827	131777673905536	118583124686126	897413334423692	970842729261924	444679420745504
612	Bv04_g10302_uanx	342393376101904	-164919649522344	36249974123272	-454951082065651	5.37708e+07	173349227889722	224970057716537	160667388357495	31311348960652	220290652200276	192867685668545	155523774073079	995244879134031	918974877309166	759753513666275	721632461566924	77988694670226	899786647053719	127644998092369	116900541782312	900683364282648	267859028716334	137716474554117	197666177009561	209876067882849	693566704765978	142299749623351	21794323836004	360598728011572	177871768298201
613	Bv04_g9483_mczc	424727419768892	-264374424856819	581439429367689	-454689536869429	5.4443e+08	174944838570851	0	0	0	937407030639473	257156914224727	188513665543126	240785051403395	439934781690558	342745946014861	524823608412308	866541051891399	315714613001305	0	779336945215413	0	0	172145593192646	0	133557497743631	346783352382989	154158062091964	897413334423692	110953454772791	741132367909173
614	Bv05_g14507_dczo	187701483438573	111918192426531	24613207376888	454707875787142	5.43956e+08	174944838570851	14164781411782	217678397129509	342933821949998	24841286311946	197153634238958	202652190458861	112366357321584	107539613302136	119961081105201	656029510515386	288847017297133	947143839003915	174061361035049	233801083564624	558423685855241	294644931587967	197967432171543	354151900475464	953982126740225	693566704765978	130441437154739	153842285901204	214972318622283	148226473581835
615	Bv03_g5727_tdrm	144022202546196	-23504139747677	516974762954714	-454647720390481	5.45513e+08	175007587193539	416611217993587	932907416269325	969160801163038	421833163787763	642892285561818	659797829400941	714328985830071	327507004147416	137098378405944	275532394416462	317731719026846	741929340553067	116040907356699	389668472607707	18013667285653	267859028716334	430363982981616	823609070873172	572389276044135	104035005714897	711498748116756	641009524588352	208037727698984	741132367909173
616	Bv04_g9126_ewuo	141331270694967	187396264491292	412333463565604	454477458295055	5.49941e+08	176141737711367	416611217993587	310969138756442	298203323434781	749925624511578	171437942816485	108395357687298	561831786607921	586579708920744	599805405526006	262411804206154	115538806918853	789286532503262	208873633242059	526052438020404	252191341999141	508932154561034	275432949108234	205902267718293	38159285069609	0	474332498744504	512807619670681	970842729261924	592905894327338
617	Bv09_g25149_jnnq	235758839216566	851207953421907	187350739732648	45433925408386	5.5356e+08	177013692010211	309125523751242	405814726077157	143883103557282	485576841871247	393878673620874	322829652242603	231153649347259	206280530970462	971113513708772	107588839724523	158865859513423	214685936840887	215836087683461	235749425927662	198150340142182	425895855658971	27715440504016	226492494490122	139281390504073	162988175620005	173131362041744	170508533540502	154641377589578	201588004071295
618	Bv04_g10911_sfzp	157051192010542	-207579669830358	456934398662136	-454287684267442	5.54917e+08	177160313524825	66657794878974	414625518341922	447304985152171	374962812255789	428594857041212	471284163857815	321046735204526	97763284820124	714054054197627	262411804206154	17330821037828	126285845200522	150853179563709	136383965412697	720546691426118	0	344291186385293	494165442523903	324353923091676	450818358097886	403182623932829	615369143604818	235776091392182	489147362820054
619	Bv04_g9243_kpwm	167843871483901	-803943701642557	176987886437632	-45423656828958	5.56264e+08	177303657131089	194140827585012	115576863237811	128972937385543	10592699446226	111006067973674	86716286149838	156510283412207	151044275047092	203933837878842	170567672734	158865859513423	119182266407993	812286351496896	14612567722789	104479270256787	964292503378802	192803064375764	100480306646527	272838888247704	242748346668092	304758630443344	24486563839275	276690177839648	262360858239847
620	Bv08_g22326_xmdu	187140939558051	-460683237776332	101488466167121	-453926692534424	5.64501e+08	179638911160223	14164781411782	166368489234696	178176485752282	198261586980248	138436138824312	180973118921401	193430657960727	248807559867216	193365837876717	182376203923277	210858322626907	25651812306356	18914667899142	113003857056235	172931205942268	11250079206086	144602298281823	142484369261059	236587567431576	218473512001283	254953718075171	232045447900983	214972318622283	17046044461911
621	Bv02_g5381_dgup	163624026444495	-193767726322007	427106110506927	-453675846716466	5.71255e+08	181495244040814	166644487197435	673766467305624	298203323434781	328092460723815	385735371337091	61266941301516	561831786607921	10265144906113	999675675876677	656029510515386	202192912107993	102607249225424	174061361035049	779336945215413	144109338285224	803577086149001	860727965963231	247082721261952	362513208161285	416140022859587	415040936401441	641009524588352	332860364318374	296452947163669
622	Bv08_g22010_ztwt	201730621364926	299759463037165	661189778071001	453363728507273	5.79766e+08	183607930769721	583255705191022	259140948963702	298203323434781	937407030639473	34287588563297	424155747472034	802616838011315	48881642410062	571243243358101	0	0	789286532503262	580204536783497	194834236303853	540410018569589	0	860727965963231	329443628349269	0	0	0	0	693459092329946	0
623	Bv09_g25431_xzcg	922151597405525	265831504260632	586311520165331	453396351798906	5.7887e+08	183607930769721	183308935917178	114022017544029	357843988121737	107801808523539	548601417012752	207365032097439	802616838011315	24440821205031	571243243358101	91844131472154	0	0	464163629426798	974171181519267	360273345713059	267859028716334	163538313533014	329443628349269	572389276044135	0	118583124686126	12820190491767	277383636931978	0
624	Bv01_g110_eaih	79281856751843	-177159774216605	390992920335719	-453102255827265	5.86989e+08	185539771703001	916544679585892	725594657098364	275838074177172	576505323843276	570031159864812	129131860897041	155707666574195	12611463741796	110535567589793	171879731755031	124204217437767	18390376207326	464163629426798	194834236303853	540410018569589	375002640202867	525044059237571	197666177009561	114477855208827	762923375242576	81822356033427	102561523934136	119968422973081	108205325714739
625	Bv08_g23637_gwip	202282248187089	-127349323660938	281077794043758	-453075007558627	5.87746e+08	185539771703001	130815922449986	101583251993771	946795551905429	119519396406533	12386391368491	890727069691271	114774207835618	933639370032185	112249297319867	144326492313385	222412203318793	14286086238309	765869988554216	14612567722789	720546691426118	11250079206086	220346359286587	130130233197961	484622920384034	381461687621288	377094336501881	491013295834677	459763378214754	413551861293318
626	Bv08_g24062_xmno	176413325409773	-819321030401482	180880480665114	-452962656550206	5.9088e+08	186231122916882	11498469616623	627121096492158	137919037088586	140142351080601	119149370257457	172018719808103	145273647680048	176462729100324	195079567606792	179752085881216	202192912107993	362282518418997	997951803267615	175350812673468	9186970315683	669647571790835	155791761839345	18943008630083	190796425348045	256619680763412	211077961941304	303838514654879	241323764130821	243091416674209
627	Bv04_g8928_inkz	247425134095589	-39682977782199	87665392204996	-452664121885233	5.99286e+08	188579015663865	222470390408576	201093376395832	216197409490216	153734753024873	230155438231131	233756945273476	281718510141972	235120699992398	307328864926658	342447404489031	294623957643076	288089584363691	272696132288244	218214344660316	207157173785009	195537090962924	192803064375764	215785576568771	284286673768587	3017015165732	246652899347142	22178929550757	284318227855278	290523888220396
628	Bv05_g11705_rehy	302148168930531	789546108923972	174459788783827	452566241440483	6.02066e+07	189152334340468	467437786588805	533830354865225	346661363492933	488857766478485	543886873585298	313403968965447	279310659627938	301599733670083	283051027083939	349007699594185	236854554183649	165750171825685	205392406021358	418893608053285	286417309841882	393752772213011	28231877283594	317089492286171	196520318108486	162988175620005	154158062091964	180764685933915	165736723066857	177871768298201
629	Bv04_g10180_pfms	25064171567525	145546515794246	321740101702104	452372940221813	6.07594e+08	190585517058404	292461075031498	458679479665752	100270867504945	273254149431406	238727335371955	196054212164851	963140205613579	972744683960234	133670918945796	212553561406985	375501122486273	33150034365137	32027290430449	335114886442628	234177674713488	235715945270374	483729116871336	335208891845381	293826495035989	110970672762556	109096474711236	782031619997789	998581092955122	306828800314397
630	Bv04_g9522_hjak	421862007447892	185468102391807	410214399581246	452124797620795	6.14761e+08	192527597653701	111651806422281	922541778310777	745508308586952	670246026907223	9900541197652	956706852631365	28091589330396	205302898122261	239922162210403	236170623785539	25996231556742	213107363775881	139249088828039	116900541782312	18013667285653	669647571790835	895157084601761	691831619533465	152637140278436	104035005714897	118583124686126	769211429506022	159495591235888	251985005089119
631	Bv07_g21477_atbj	980041987779447	-188326388697994	416625023884286	-452028509814861	6.17564e+07	193098876942262	766564641108201	635931888756924	603116221646844	757424880756694	149279588707454	603715013901861	946285252015341	1340823451308	144267481110088	127532136844191	141246191458298	158567664379905	100955589400328	138332307775736	720546691426118	723219377534101	3090013397808	144955196473678	25662119209312	269450664801582	189495833248429	142175912553696	106445970672647	86860713518955
632	Bv06_g15739_jktd	171103395032269	906072843172562	200757217439988	451327655725959	6.38337e+08	199278295546218	132482367321961	160149106459568	237071642130651	155609567086152	129864241683487	162593036530946	124405609891754	160331787105003	128244108133894	135142079166169	77988694670226	161014452630665	278498177656079	263026219010202	138705238099528	321430834459601	404542144002719	299793701797835	103030069687944	159520342096175	106724812217513	769211429506022	101938486572502	874536194132824
633	Bv08_g22501_bccl	35317429277633	-284220550246373	629837143403673	-451260382502103	6.40366e+08	199595816782001	583255705191022	259140948963702	678412560814126	234351757659868	171437942816485	0	385256082245431	52792173802867	782603243400599	107588839724523	722117543242833	386750400926598	116040907356699	194834236303853	0	0	163538313533014	164721814174634	915822841670616	762923375242576	687782123179531	34614514327771	409140864474668	459502068103687
634	Bv04_g9037_zhpe	262438410860463	-212415431327868	471216568293391	-450780905470228	6.55005e+08	203836672483433	158312262837563	829251036683845	596406646869562	796795976043552	985768171194788	108395357687298	208680377882942	10265144906113	542681081190196	131205902103077	577694034594266	394643266251631	696245444140196	58450270891156	126095670999571	107143611486534	189360152511911	329443628349269	101122105434464	554853363812782	723357060585369	82049219147309	963908138338625	459502068103687
635	Bv02_g5177_dmmn	193155566220582	351378913209671	780545642666161	450170872787712	6.74093e+07	209145139438893	835722103295136	779495974482814	842424388703256	422301867303082	343304480490011	61266941301516	240785051403395	391053139280496	942551351540867	107588839724523	577694034594266	157857306500652	191467497138554	409151896238092	151314805199485	254466077280517	234118006741999	550994468414152	0	0	355749374058378	153842285901204	277383636931978	195658945128022
636	Bv03_g7663_aeku	167828705340531	382852566595007	850465895071691	450168041791651	6.74183e+08	209145139438893	166644487197435	155484569378221	14910166171739	234351757659868	171437942816485	188513665543126	0	0	0	0	0	0	348122722070098	389668472607707	720546691426118	133929514358167	0	164721814174634	0	0	0	0	0	0
637	Bv05_g14291_tstl	277759146874811	-306239642617715	680626997799142	-449937548184194	6.81534e+08	211093611603554	499933461592305	103656379585481	223652492576086	173420300668302	771470742674182	989696744101412	810643006391429	156421255712198	856864865037152	262411804206154	288847017297133	473571919501957	0	0	0	0	22378927115044	247082721261952	419752135765699	156052508572345	109096474711236	717930667538954	596374819403753	444679420745504
638	Bv09_g25986_kfqa	628692748549236	215440706126887	479306629345591	449484094182118	6.9622e+08	215304302338735	316624525675126	627121096492158	125990904151195	290596179498237	441452702752449	405304380917721	802616838011315	24440821205031	117104864888411	183688262944308	288847017297133	789286532503262	236723451007667	169505785584352	864656029711342	508932154561034	158373945737235	194371740726069	267114995487263	381461687621288	391324311464216	576908572129516	429944637244566	296452947163669
639	Bv04_g10881_gffj	240506756713783	-943621843813627	210042278609733	-44925328846147	7.0381e+08	21697156947471	133315589757948	119204836523303	164011827889129	140611054595921	188581737098133	122533882603032	3049943984443	293289854460372	442713513602529	209929443364923	202192912107993	213107363775881	301706359127418	272767930825395	126095670999571	1607154172298	206574711831176	107069179213512	305274280556872	31210501714469	249024561840865	320504762294176	520094319247459	355743536596403
640	Bv0_tig282_g28056_ehxz	130230426000389	852170822733029	18968584920131	449253766857767	7.03795e+08	21697156947471	188308270533101	144600649521745	551676148354345	166389747938506	179581245100268	147511943287496	121195142539709	12611463741796	428432432518576	931561904931848	69323284151312	81296512847836	196109133432822	151970704317006	176533939399399	219644403547394	22378927115044	163074596032888	973061769275029	107502839238727	125698112167294	653829715080119	866823865412432	963472078281924
641	Bv06_g17407_ukhu	19245950612855	-176033246373898	392507498090246	-448483779877817	7.29694e+08	224600105582407	14164781411782	119204836523303	447304985152171	421833163787763	471454342745333	94256832771563	337099071964752	146644927230186	314183783846956	406738296519539	837656350161686	197321633125816	696245444140196	389668472607707	540410018569589	187501320101434	120501915234852	90596997796049	114477855208827	208070011429793	177874687029189	166662476392971	38140250078147	563260599610971
642	Bv02_g3396_imgt	401121631364476	363513673713951	811393707377127	448011452897543	7.4603e+08	229270582823729	0	310969138756442	298203323434781	234351757659868	857189714082424	94256832771563	0	0	11424864867162	0	0	789286532503262	116040907356699	253284507195009	360273345713059	107143611486534	197967432171543	741248163785855	0	346783352382989	0	0	693459092329946	148226473581835
643	Bv08_g24441_cziz	126183363140123	104899641055017	234236984975997	447835516093953	7.52204e+08	230808413949104	12081725321814	129570474481851	133893292222217	161796453488373	249613644740802	197043908908953	107630917977317	757665457355961	862006054227375	186837204594782	993633739502138	794022251698282	809965533349762	131707943741405	164644918990868	226073020236586	261661301652822	184406070968503	333893744359079	357186852954479	503978279916036	585882705473753	866130406320102	862678076246277
644	Bv04_g10901_izse	312849087631313	-175856445720827	392845758706938	-447647560965564	7.58853e+08	232487207825821	108318916678333	326517595694264	134191495545651	206229546740684	428594857041212	131959565880188	818669174771542	596356037402757	459850810903272	760994232197847	51992463113484	323607478326337	174061361035049	175350812673468	360273345713059	348216737331234	344291186385293	164721814174634	93490248420542	485496693336185	284599499246703	141022095409437	270449046008679	177871768298201
645	Bv03_g5809_tpyg	148409424984369	-297773145233205	665332577734337	-447555335779911	7.62137e+08	232770207968607	0	466453708134663	745508308586952	140611054595921	214297428520606	282770498314689	642093470409052	146644927230186	314183783846956	524823608412308	577694034594266	394643266251631	232081814713399	0	900683364282648	803577086149001	774655169366908	247082721261952	915822841670616	589531699051081	972381622426234	512807619670681	166430182159187	192694415656385
646	Bv05_g14366_oxjt	402559615538912	-313298458327788	699983456273333	-447579804236758	7.61264e+08	232770207968607	0	0	745508308586952	0	385735371337091	282770498314689	963140205613579	73322463615093	656929729861816	0	866541051891399	473571919501957	0	0	0	0	0	0	152637140278436	693566704765978	118583124686126	384605714753011	693459092329946	741132367909173
647	Bv03_g7674_true	774956418853355	-196929111546899	440167379699476	-44739596941816	7.67842e+08	233788996626866	33328897439487	207312759170961	521855816010866	328092460723815	171437942816485	141385249157345	112366357321584	175973912676223	177085405441011	787235412618463	4332705259457	126285845200522	348122722070098	389668472607707	0	267859028716334	602509576174262	411804535436586	953982126740225	346783352382989	711498748116756	141022095409437	416075455397967	0
648	Bv04_g11007_xzhw	697027055988125	-842963581757035	188403398893758	-447424827103246	7.66806e+08	233788996626866	649913500069996	590841363637239	380209237379346	614001605068854	462882445604509	457145638942081	112366357321584	10998369542264	568387027141311	107588839724523	635463438053693	10892154148545	545392264576487	409151896238092	6124646877122	2410731258447	688582372770585	28826317480561	124017676476229	93631505143407	664065498242306	448706667211846	721197456023144	118581178865468
649	Bv0_tig21_g27723_zgyt	828700698575163	-486604465624613	108793689502403	-447272693710663	7.72284e+08	23477900520295	616584602630509	523464716906677	864789637960864	623375675375249	677179874125115	735203295618192	754459827730636	879869563381116	988250811009515	944682495142155	101096456053997	923465243028817	487371810898138	662436403433101	900683364282647	642861668919201	852120686303599	724775982368392	101122105434464	797601710480875	116211462192404	10897161918002	108179618403472	933826783565557
650	Bv07_g18673_ifft	948059376571647	12816891170615	286719298305095	447018782704213	7.81509e+08	236993215552001	624916826990381	829251036683845	909520136476082	78273487058396	754326948392533	537263946797909	882878521812447	694119322222881	104251891912853	45922065736077	577694034594266	394643266251631	259931632479007	128590595960543	281013209656186	179465549239944	144602298281823	184488431875591	38159285069609	346783352382989	438757561338667	230763428851807	596374819403753	489147362820054
651	Bv08_g22801_thow	125565044065837	-235498931406601	526835947540408	-447006193305627	7.8197e+08	236993215552001	66657794878974	207312759170961	298203323434781	328092460723815	214297428520606	61266941301516	45749159766645	303066182942385	719766486631208	275532394416462	17330821037828	29992888235124	812286351496896	194834236303853	360273345713059	803577086149001	172145593192646	494165442523903	0	693566704765978	355749374058378	641009524588352	693459092329946	296452947163669
652	Bv09_g25696_yymc	210282407645673	591343747021702	132311841091056	446931840828022	7.84692e+07	237453714068523	149980038477691	252403284290645	279565615720107	201073808072167	240870309657161	195582928000993	149286731870105	156421255712198	175371675710937	157447082523693	138646568302624	11128940108296	345801903922964	298096381544896	340458311698841	24910889670619	202271072001359	280850693167752	160268997292358	208070011429793	177874687029189	215379200261686	187233954929085	173424974090746
653	Bv0_tig148_g27596_mnop	993560524378754	207273990100746	463993762961451	446717190286815	7.92604e+08	239480620173369	174976711557307	414625518341922	208742326404347	984277382171446	514313828449455	989696744101412	240785051403395	391053139280496	856864865037152	131205902103077	577694034594266	394643266251631	696245444140196	506569014390019	162123005570877	321430834459601	774655169366908	148249632757171	38159285069609	346783352382989	0	0	485421364630962	444679420745504
654	Bv0_tig122_g27519_mngq	226815891065065	-495574382497222	110986985101102	-446515762227242	8.00098e+08	241375207735235	150813260913679	157039415072003	221415967650325	162171416300629	183010003956598	165420741514093	198246358988795	257606255501027	301616432493077	224362092596262	205081382280965	217053796438397	213515269536327	220162687023354	250389975270576	171429778378454	179892144886315	195195349796942	259483138473341	291298016001711	294086149221593	343581105179356	339101496149343	24160915193839
655	Bv09_g24788_oecz	25240682922655	136384942217988	305467292101682	446479691097629	8.01447e+08	241413077031951	558259032111407	279872224880798	260927908005433	206229546740684	231441222802255	207365032097439	963140205613579	10265144906113	599805405526006	524823608412308	577694034594266	102607249225424	394539085012778	545535861650789	450341682141324	428574445946134	44757854230088	378860172601659	953982126740225	693566704765978	403182623932829	179482666884738	152561000312588	296452947163669
656	Bv0_tig284_g28344_zjro	16767015292759	-248394983902282	557460083987928	-445583443616854	8.35675e+08	25133947296149	166644487197435	155484569378221	820059139445647	562444218383684	300016399928848	235642081928908	561831786607921	586579708920744	656929729861816	787235412618463	866541051891399	710357879252936	348122722070098	58450270891156	0	0	344291186385293	23884663055322	591468918578939	485496693336185	450615873807279	69229028655542	485421364630962	311275594521852
657	Bv05_g11482_fikv	591523396758941	-126246861814808	283448186990237	-445396610771608	8.42984e+08	253151855534984	258298955156024	393894242424826	909520136476082	206229546740684	295730451358436	325186073061893	139655329813969	114383043239545	879714594771476	865958953880309	106873396399939	161803739163169	208873633242059	233801083564624	216164007427835	321430834459601	602509576174262	205902267718293	515150348439721	346783352382989	569198998493405	512807619670681	568636455710555	533615304894604
658	Bv07_g18692_ktjj	110120361188946	110979228136929	249222108859035	445302500027	8.46689e+08	253877999058628	460772007100908	703826817385413	105414874834195	661809363631468	824187910090251	82191958176803	678211228119561	752777293114955	807166702864997	717696284503832	557474743383467	840590157115974	236375328285597	282899311113195	223369474342097	218037249375096	179719999293123	214055997519938	68114323849252	499368027431504	570384829740266	735878934227428	832150910795935	684806307948076
659	Bv0_tig545_g28776_tkyk	458534631521314	-366997305219898	824341306060565	-445200674188871	8.50715e+08	25469811585492	0	0	14910166171739	984277382171446	600032799857697	12724672424161	15249719922215	278625361737354	685491892029722	183688262944308	17330821037828	173643037150718	0	194834236303853	0	0	44757854230088	164721814174634	145005283264514	166456009143835	142299749623351	134612000163554	12759647298871	203070268807113
660	Bv08_g22539_kdsx	619814586045795	-38323413360923	861178582785793	-445011222143403	8.58254e+08	256566021601755	0	362797328549182	113317262905217	374962812255789	857189714082424	0	810643006391429	81143526400703	84544000016999	2046812072808	106873396399939	907679512378752	0	0	0	0	327076627066028	0	16790085430628	173391676191495	111468137204959	82049219147309	963908138338625	111169855186376
661	Bv04_g8994_ieaw	158281674967973	-892759044727906	20067466374616	-444878804360267	8.63562e+08	257372729978014	102486359626422	160149106459568	123008870916847	147172903810397	140579113109518	106510221031866	178983554876523	159842970680903	250490162212527	103652662661431	155977389340452	112078687615463	858702714439576	798820368845799	48636901671263	616075766047568	125666283030632	13754271483582	290010566529028	197666510858304	258511211815755	316658705146646	248258355054121	207517063014568
662	Bv04_g10455_skwo	271896860708761	-435120010414694	978048796176722	-44488578904817	8.63281e+08	257372729978014	184142158353166	196947121212413	263164432931194	179513446367459	213440238806524	237055934420481	288139444846062	268360216831241	321324324388932	303085633858108	248408434875535	29992888235124	272696132288244	202627605756007	331451478056014	222322993834557	229814366912183	25449520289981	341525601373	3017015165732	329661086627431	335888990884296	395965141720399	303864270842761
663	Bv08_g21912_yaso	106808123303206	-162029519116612	364330777951205	-444731900027157	8.69487e+08	258747695634245	66657794878974	259140948963702	447304985152171	328092460723815	471454342745333	424155747472034	401308419005658	205302898122261	105680000021249	275532394416462	25996231556742	157857306500652	348122722070098	779336945215413	360273345713059	267859028716334	137716474554117	658887256698538	572389276044135	346783352382989	830081872802883	769211429506022	104018863849492	163049120940018
664	Bv08_g21831_yuou	309885541127704	-495008179812175	111339813215219	-44459224918523	8.75155e+08	260042291721773	833222435987175	0	14910166171739	468703515319736	857189714082424	471284163857815	0	48881642410062	11424864867162	0	0	0	0	389668472607707	360273345713059	0	103287355915588	164721814174634	705946773787766	107502839238727	86565681020872	252557752687811	112340372957451	889358841491007
665	Bv08_g21701_amej	545167783361691	-21293693403471	479308415750069	-444258700739658	8.88837e+08	263710503696505	249966730796152	155484569378221	0	234351757659868	257156914224727	141385249157345	321046735204526	73322463615093	314183783846956	91844131472154	577694034594266	236785959750979	232081814713399	0	0	107143611486534	258218389788969	823609070873172	953982126740225	693566704765978	22530793690364	141022095409437	12482263661939	741132367909173
666	Bv08_g21990_kezf	306025664256958	159221563620383	358705482178309	443878255368385	9.04692e+08	268011489782744	380782653246139	147917653668481	34740687180152	969278869681215	422165934185594	758767503811083	310612716310379	219967390845279	126530378403819	91844131472154	17330821037828	134967997058058	16593849752008	235749425927662	297225510213274	171429778378454	129969922860448	15566211439503	101122105434464	159520342096175	22530793690364	11281767632755	624113183096951	112652119922194
667	Bv03_g6445_rmqw	739275934018145	233899479615865	527056403105916	443784532808078	9.08639e+08	268777242200986	166644487197435	124387655502577	894609970304342	468703515319736	300016399928848	94256832771563	240785051403395	24440821205031	257059459511146	131205902103077	288847017297133	236785959750979	371330903541438	253284507195009	540410018569589	187501320101434	154931033873382	156485723465903	38159285069609	0	237166249372252	12820190491767	208037727698984	444679420745504
668	Bv05_g11341_tjpn	740619486981753	705179792267151	159265738757462	442769297256727	9.52463e+08	281318928441014	891548006506277	751508751994734	678412560814126	69368120267321	865761611223249	914291277884162	465517766046563	410605796244521	67692324337935	603547149674155	375501122486273	355178939626468	129965816239503	134435623049659	9186970315683	123215153209514	645545974472424	856553433708099	725026416322571	554853363812782	509907436150342	525627810162448	679589910483347	800422957341906
669	Bv06_g17481_ggpd	396801021963974	-140573120950224	317599897698338	-442610724905657	9.59488e+08	282970176450258	158312262837563	165850207336769	670957477728257	121862913983131	192867685668545	174375140627392	118787292025675	576803380438732	50555027037192	957803085352463	548809332864553	947143839003915	127644998092369	116900541782312	126095670999571	107143611486534	438971262641248	18943008630083	305274280556872	346783352382989	343891061589766	34614514327771	436879228167866	42985677338732
670	Bv09_g25292_tjyt	181236127501591	154457085445378	349269984729872	442228339674925	9.76632e+08	287596374319084	445774003253138	126979064992214	902065053390212	965529241558657	161151666247496	210664021244443	162128601278286	684342993740868	842583783953199	137766197208231	112650336745882	410428996901696	170580133814348	701403250693872	203554440327878	640183078632038	268547125380528	128483015056215	267114995487263	520175028574484	604773935899243	807672000981323	108873077495801	17046044461911
671	Bv02_g3052_azsu	395232896550153	-171094253616701	386963291757462	-442145953533851	9.80364e+08	288265078563978	516597910312048	948455873207147	670957477728257	209041767832602	238727335371955	172961288135818	14045794665198	219478574421178	211931243285856	2046812072808	231077613837707	278618145973652	213515269536327	935204334258496	284615943113317	270537619003497	203131799967323	320383928569664	858583914066202	995268221339179	817037729087409	189995223087987	954893170138335	453573009160414
672	Bv05_g14458_htqx	197050565335195	-394381319000629	892134136848755	-44206504684787	9.84042e+08	28891600820369	183308935917178	166886771132624	164757336197716	168264561999785	179152650243227	210664021244443	203864676854874	224366738662185	236494702750254	240106800848631	190639031416108	242310965478501	210034042315626	177299155036507	142307971556658	133929514358167	16784195336283	123541360630976	215599960643291	30863718362086	207520468200721	207687085966626	225374205007232	198623474599658
673	Bv05_g13236_woch	167785176757828	701681324978749	159008203666084	441286241087458	1.02013e+09	299065848176807	225803280152524	320298212919135	24452672521652	255912119364576	277729467362705	220560988685458	153299816060161	134913333051771	193937081120075	145638551334416	118427277091825	101817962692921	123003361798101	161712416132198	135102504642397	158036826942637	218624903354661	154838505324156	112569890955347	901636716195771	11265396845182	125637866819317	12898339117337	112652119922194
674	Bv02_g3906_fiyf	478157774439995	-419020450251519	950428112458796	-440875479963967	1.03967e+09	304341552374593	303292966699332	350876844896852	506945649839127	411052982935409	4243089084708	550459903385928	522503561545366	576314564014631	473846270365545	45922065736077	58635944511318	675629271822792	367849676320737	434480346957593	335054211513145	372324049915704	444135630437027	39450874494825	620088382381146	596467366098741	530066567346984	475629067244557	51593356469348	548437952252788
675	Bv06_g17326_muqm	538432701582573	548134645025592	124340152280055	440834786651229	1.04162e+09	304462101091114	0	0	820059139445647	0	857189714082424	0	0	0	285621621679051	0	0	0	150853179563709	155867389043083	18013667285653	535718057432668	206574711831176	131777451339708	0	0	0	0	0	0
676	Bv03_g7333_sdiy	141175976229579	345836852226453	785187315737154	440451399678779	1.06021e+08	30943789460697	18580860322514	153929723684439	14910166171739	161702712785309	152579769106672	158351479056226	121195142539709	106073164029835	120817945970238	1364541381872	138646568302624	101028676160418	134607452533771	188989209214738	135102504642397	163394007516964	146323754213749	158132941607649	145005283264514	117906339810216	129255605907877	119227771573433	140078736650649	124510237808741
677	Bv04_g9361_cmey	863998232855016	-556080522518569	126308544678247	-440255664361507	1.06983e+09	311782511998308	866551333426662	72041183811909	656047311556518	42652019894096	660036079843467	763480345449661	979192542373805	777218114319986	785459459617389	892200134300924	101096456053997	96292956965398	835494532968236	837787216106569	558423685855241	696433474662468	697189652430217	634178984572343	141189354757553	110970672762556	110282305958097	935873905898993	119968422973081	121545708337104
678	Bv05_g11622_edgc	164267077300239	-887503448384312	201615175182563	-440196749863039	1.07274e+09	31216942580962	103819515524002	634895324961069	103774756555304	867101503341512	172466570473384	130404328139457	159158918977644	112378895900733	103052281101801	203762765966079	141535038475595	147912296191111	104552857528386	118848884145351	168067515775142	121072280979783	101307681593872	108963480076521	228192524716262	234772329563284	24428123685342	305376937513891	397768135360457	280740940963995
679	Bv06_g16235_dszg	259773349708371	183902266412692	417845483073752	440120269004397	1.07653e+09	312810583030935	249966730796152	119204836523303	745508308586952	173420300668302	132864405682776	565540996629378	642093470409052	127092270266161	742616216365532	524823608412308	17330821037828	189428767800783	638224990461847	603986132541945	468355349426977	883934794763902	740226050728379	749484254494587	953982126740225	693566704765978	830081872802883	769211429506022	145626409389289	192694415656385
680	Bv02_g3382_tsxf	34544656288751	119039614319073	270777987376931	439620722024816	1.10159e+09	319153102997967	691574621869355	367980147528456	201287243318477	243725827966263	330018039921733	325186073061893	216706546263055	146644927230186	165660540573849	314894165047385	317731719026846	157857306500652	684641353404527	915720910628111	18013667285653	589289863175934	602509576174262	617706803154879	209876067882849	173391676191495	284599499246703	897413334423692	152561000312588	311275594521852
681	Bv03_g6838_zwvz	707087633027985	-371350379186251	844701467456392	-439623220147209	1.10146e+09	319153102997967	0	518281897927403	745508308586952	0	0	0	112366357321584	97763284820124	128529729755573	131205902103077	404385824215986	386750400926598	0	0	0	0	860727965963231	164721814174634	953982126740225	0	130441437154739	256403809835341	693459092329946	0
682	Bv02_g5123_ywim	337787547022592	-497472348989742	113214863214731	-439405511665197	1.11256e+09	321858176793983	215804610920678	317706803429498	301185356669129	400272802083055	310731271354879	375142194430821	473543934426676	41793804260603	323894918984043	338511227425939	439047466291642	453050469656873	221638133051296	208472632845123	261198175641968	222322993834557	253914749959153	253671593828937	362513208161285	409204355811927	373536842761297	443578591015139	37724174622749	352779007124766
683	Bv03_g7535_xjdr	268855314571945	-556967468984895	12679790504444	-439256049845374	1.12023e+09	32360505588869	233302282076409	191764302233139	295221290200433	164514933877227	171437942816485	16400688902252	315428417338447	301110917245982	36102572980232	389681529246139	297512427816047	352811080028958	244846314522636	208472632845123	187342139770791	19285850067576	330519538929881	228963321702742	408304350244816	284362348954051	212263793188166	279480152720521	324538855210415	312757859257671
684	Bv03_g8085_dwac	440878756033057	421532921212373	960214247509686	438998819592209	1.13357e+09	326500721264735	593254374422868	489258111643468	579259955772062	439643897369913	558030503867658	551402471713644	471136083912642	348037293959642	441285405494133	534008021559524	34661642075656	368596810679023	50941958329591	473447194218364	434129381584236	490182022550891	457907277892439	488400179027791	335801708612559	336379851811499	283413667999841	306402552753232	352277218903612	392800154991861
685	Bv07_g19162_flcy	948150391831578	400743901606178	91283861607043	439008489070381	1.13306e+09	326500721264735	66657794878974	518281897927403	402574486636954	281222109191842	257156914224727	0	802616838011315	48881642410062	485556756854386	393617706309231	0	157857306500652	402661948527747	356546652436052	308033710584665	361609688767051	358923561806668	300617310868708	133557497743631	31210501714469	189732999497802	153842285901204	318991182471775	118581178865468
686	Bv08_g23861_apzg	149301398211651	-49702626958086	113242153783539	-438905701609065	1.13843e+09	327423727429934	129149477578012	137862984848689	170721402666412	127018652651649	12386391368491	132430850044046	23195626618527	190638405399242	157948756788515	195496794133585	164642799859366	18390376207326	916723168117925	935204334258496	147712071742354	937506600507168	139437930486043	914206068669221	186980496841084	180327343239154	143485580870213	160252381147088	172671313990156	136368355695288
687	Bv04_g8685_rnnt	78540411752578	114413356626744	260935129669528	438474331806711	1.16123e+09	333352373277826	119984030782153	637486734450706	790238807102169	539009042617697	9900541197652	589105204822269	513674776327242	791882607043005	502694054155129	115461193850708	51992463113484	449893323526859	127644998092369	179247497399545	936710698853953	937506600507168	188499424545948	145778805544552	286194638022067	346783352382989	415040936401441	269224000327108	360598728011572	207517063014568
688	Bv06_g15809_umfc	102829758633752	-233961882912343	53360904163695	-438451871419981	1.16242e+09	333352373277826	166644487197435	259140948963702	670957477728257	374962812255789	34287588563297	565540996629378	240785051403395	146644927230186	599805405526006	524823608412308	288847017297133	947143839003915	0	389668472607707	0	803577086149001	258218389788969	164721814174634	419752135765699	450818358097886	284599499246703	282044190818875	208037727698984	148226473581835
689	Bv05_g13487_eqpe	409675176927438	-335166687484366	764553268838545	-438382387656948	1.16614e+09	3339325816165	315791303239139	304231474083386	385427795539454	324342832601257	359591085057577	379855036069399	360374960267081	442867680235162	387302918996793	413298591624693	462155227675413	44278974473433	34348108577583	319528147538319	380088379727277	391074181925847	409706511798498	424982280570557	488438848890995	502835860955334	469589173757059	524345791113272	502064382846881	498040951234964
690	Bv04_g11082_gled	227702545567612	313664038770124	716071045579061	438034802142398	1.1849e+09	338812455217268	583255705191022	103656379585481	894609970304342	468703515319736	642892285561818	471284163857815	0	0	142810810839525	131205902103077	0	789286532503262	696245444140196	194834236303853	18013667285653	535718057432668	258218389788969	823609070873172	0	0	0	0	0	0
691	Bv08_g22682_jtby	363752146994314	-305161040284714	697145207430162	-437729524684833	1.20161e+09	343094002900189	833222435987175	414625518341922	648592228470648	187481406127895	385735371337091	0	105945422617494	801658935525017	996819459659887	708511871356616	69323284151312	836643724453458	0	194834236303853	0	0	146323754213749	0	591468918578939	381461687621288	557340686024793	461526857703613	409140864474668	311275594521852
692	Bv05_g14191_tnrd	194167634144054	454608450297152	10386458771734	437693404738037	1.2036e+09	343166211565829	193307605149025	209385886762671	195323176849781	184200481520656	172295132530567	1899275180347	150089348708116	162287052801406	1322428108374	131205902103077	176196680551251	194164486995802	299385540980284	245491137742855	284615943113317	262501848142007	237560918605852	230610539844488	181256604080643	149116841524685	182618012016634	162816419245441	162962886697537	17046044461911
693	Bv0_tig154_g27621_zklp	104270109432564	185290129662619	423824761233969	437185711196169	1.23194e+09	350738883899161	224970057716537	202129940191687	670957477728257	304657284957829	180009839957309	117821040964454	0	195526569640248	285621621679051	131205902103077	17330821037828	315714613001305	464163629426798	136383965412697	126095670999571	133929514358167	163538313533014	148249632757171	190796425348045	173391676191495	237166249372252	897413334423692	346729546164973	444679420745504
694	Bv02_g3822_iixc	402959140473738	-882956339512533	202005635352722	-437094904788574	1.23708e+09	35169339276276	467437786588805	294384118022765	376481695836411	328092460723815	447453030751025	450547660648071	472741317588665	403762366307112	53239870280975	558937142959109	395720413697072	557236291947303	161296861225812	134435623049659	154917538656615	141965285219657	251332566061264	177899559308605	597192811339381	568724697908102	475518329991366	57947261022787	610937460342682	532133040158786
695	Bv06_g17327_cksf	702608847928692	535930684022701	122624679636632	437049609924201	1.23965e+09	351916683541051	0	0	193832160232608	0	0	471284163857815	0	0	285621621679051	0	0	0	928327258853595	214317659934239	540410018569589	857148891892268	129109194894485	123541360630976	0	0	0	0	138691818465989	0
696	Bv0_tig148_g27600_rjwd	250657669187212	-343060905933809	785149625406851	-436936979694846	1.24606e+08	353228250564518	249133508360165	227007471292202	181904027295216	26669230021693	216011807948771	205951179605865	261653089191689	258095071925128	252203891942602	258475627143062	300400897989018	259675269193573	234402632860533	188989209214738	237780408170619	222322993834557	222067815218514	191077304442576	310998173317313	277426681906391	275112849271813	324350819441706	339101496149343	254949534560755
697	Bv06_g15041_chnu	231234612817422	-150054599541402	343566127609583	-43675609288212	1.25642e+09	355654488206639	291627852595511	321853058612917	670957477728257	251693787726698	694323668406764	257321153466367	146076264518059	343149129718635	268769945999987	1023406036404	262850785740391	464889767644421	661433171933187	506569014390019	630478354997853	723219377534101	124805555064669	683595528824733	415936207258738	461221858669375	417412598895164	517935695867388	321765018841095	38538883131277
698	Bv08_g23293_tntc	20483348169766	-252368083764279	578335670505844	-436369562927951	1.27883e+09	361481512495049	66657794878974	259140948963702	14910166171739	749925624511578	857189714082424	424155747472034	722355154210184	48881642410062	342745946014861	131205902103077	17330821037828	710357879252936	348122722070098	58450270891156	360273345713059	535718057432668	249611110129337	576526349611221	973061769275029	485496693336185	604773935899243	371785524261244	603309410327053	741132367909173
699	Bv06_g16302_muyg	130239774301928	135879921565737	31142889440124	436311222267872	1.28225e+09	361928714040427	149980038477691	171033026316043	104371163202173	937407030639473	158580097105249	12724672424161	401308419005658	24440821205031	542681081190196	91844131472154	288847017297133	710357879252936	174061361035049	409151896238092	720546691426118	321430834459601	284040228767866	156485723465903	953982126740225	173391676191495	948664997489009	641009524588352	76280500156294	889358841491007
700	Bv02_g5141_ltun	13006365594253	-104962339389287	241004257386811	-435520685515623	1.32941e+09	374704599975537	833222435987175	518281897927403	372754154293476	131236984289526	814330228378303	113108199325876	224732714643168	131980434507167	117104864888411	144326492313385	17330821037828	947143839003915	696245444140196	779336945215413	900683364282648	803577086149001	860727965963231	741248163785855	190796425348045	277426681906391	189732999497802	179482666884738	228841500468882	192694415656385
701	Bv03_g6386_ziyo	194920412517749	73567205391278	169052184586586	435174532474605	1.35058e+09	380127830130473	142481036553807	359687637161618	346661363492933	134049205381445	237441550800832	117821040964454	146076264518059	144200845109683	165660540573849	160071200565754	132869627956681	139703716253077	349283131143665	208472632845123	212561273970705	23303735498321	321912259270249	261084075466796	137373426250592	145649008000855	155343893338825	141022095409437	135917982096669	149708738317653
702	Bv02_g4443_npkx	638403917463118	707348054157806	162580642046112	435075200377906	1.35671e+09	380767753621024	860718776374751	761356108055355	372754154293476	569943474628799	735897369539761	57590924823425	380440381217363	36270178668266	445569729819319	444788008129431	372612652313302	376489676004056	974743621796275	101898305586915	103578586892504	123750871266946	62058486345949	745366209140221	490346813144476	544449863241293	531252398593845	638445486489998	593600983034434	631444777458615
703	Bv04_g10960_ngcc	483065790736585	-2573474158934	591477274620524	-435092651798849	1.35563e+09	380767753621024	108318916678333	108839198564755	14910166171739	796795976043552	111434662830715	12724672424161	126813460405788	855428742176085	916845405589753	813476593039078	245519964702563	307821747676272	812286351496896	155867389043083	540410018569589	508932154561034	11189463557522	107069179213512	76318570139218	0	830081872802883	769211429506022	221906909545583	444679420745504
704	Bv07_g21436_oshw	539555204891451	112937887920352	259763588984688	434771818335978	1.37561e+09	385523080790202	699906846229227	69449774322272	454760068238041	323405425570618	390021319907503	961419694269943	626041133648826	532809902269676	314183783846956	472341247571078	25996231556742	355178939626468	893514986646585	662436403433101	630478354997853	163394007516964	826298847324702	798900798746977	400672493230894	242748346668092	130441437154739	230763428851807	221906909545583	192694415656385
705	Bv05_g11440_dsaw	121910550204783	209821098988489	482834861971088	434560789856664	1.3889e+08	388696330644984	285795295543601	103656379585481	426430752511737	117175878829934	874333508364073	772906028726817	377229913865318	298178018701378	147952000029748	774114822408155	4332705259457	51303624612712	263412859699708	337063228805666	136903871370962	562503960304301	293508236393462	191900913513449	190796425348045	346783352382989	237166249372252	115381714425903	443813819091165	978294725640108
706	Bv02_g3982_swck	903414057841862	139663077733382	321651735313615	434205889165215	1.41154e+09	394470561628372	270963936183029	198864764234745	545712081885649	106114475868388	952766367202615	370429352792243	294560379550153	240497680657505	193937081120075	468405070507985	514147690788897	379646822134069	116621111893483	138137473539432	500779950541152	942863781081495	262952393601767	145614083730377	627720239395068	776794709337895	477889992485088	279480152720521	413301619028648	131032202646342
707	Bv05_g11340_makh	101548458905538	-120901874883113	27863336807864	-433910251729042	1.43066e+09	3992486238216	33328897439487	611572639554335	372754154293476	342153566183407	497170034167806	607956571376582	124405609891754	111450144694941	35788389196385	240106800848631	808771648431973	81296512847836	487371810898138	526052438020404	360273345713059	482146251689401	123084099132742	10377474293002	110661926701866	693566704765978	105538980970652	94869409639076	212891941345293	109687590450558
708	Bv03_g6672_wbah	167903603362894	-340164026723929	784181489620317	-433782270082183	1.43901e+09	401012701455667	249966730796152	0	298203323434781	281222109191842	128578457112364	94256832771563	321046735204526	48881642410062	285621621679051	656029510515386	288847017297133	394643266251631	0	0	0	187501320101434	688582372770585	164721814174634	686867131252962	554853363812782	59291562343063	69229028655542	50622513740086	444679420745504
709	Bv01_g2192_ckua	271566846563461	-309353186866152	713216597574351	-433743673265964	1.44154e+09	401150721570527	0	0	745508308586952	187481406127895	857189714082424	94256832771563	240785051403395	977632848201241	285621621679051	131205902103077	577694034594266	236785959750979	0	0	0	0	0	0	953982126740225	138713340953196	118583124686126	769211429506022	832150910795935	444679420745504
710	Bv0_tig154_g27624_hxkp	14477924432674	626726731647545	144540573648373	433599172763903	1.45104e+09	403226736691556	17414348912132	250330156698936	126736412459782	251693787726698	193296280525587	233756945273476	125208226729765	128558719538463	776890810967018	106276780703492	112650336745882	115235833745476	141569906975173	130538938323582	131499771185267	139286694932494	180752872852279	138366323906693	139281390504073	138713340953196	120954787179849	121791809671787	866823865412432	109687590450558
711	Bv0_tig366_g28475_cquj	836505361356088	731584239940619	168867956265291	433228574633368	1.47569e+09	409499462252514	121650475654128	886262045455859	106607688127934	824918186962736	112720447401839	115464620145165	690250480689731	449711110172571	539824864973406	112837075808646	462155227675413	741929340553067	110238861988864	642952979802716	120691570813875	12053656292235	117919731336963	988330885047807	419752135765699	31210501714469	509907436150342	448706667211846	735066637869742	103758531507284
712	Bv04_g9723_cnxw	120747371412426	-286937192458001	662909845992043	-432844970085788	1.50163e+09	416110735842991	249966730796152	155484569378221	521855816010866	281222109191842	857189714082424	0	802616838011315	928751205791179	108536216238039	787235412618463	288847017297133	789286532503262	116040907356699	389668472607707	540410018569589	0	860727965963231	247082721261952	686867131252962	693566704765978	343891061589766	294864381310642	194168545852385	148226473581835
713	Bv05_g12797_taqs	651189103486026	608851964315977	140792198202395	432447232225698	1.52897e+09	423094763050298	649913500069996	912176140352229	641137145384779	867101503341512	62574849128017	61266941301516	577884123368147	483928259859614	479844324420805	616667739884462	404385824215986	370964670276533	765869988554216	935204334258496	954724366139606	11250079206086	757440610047644	66712334740727	610548561113744	589531699051081	509907436150342	602548953113051	631047774020251	237162357730935
714	Bv04_g9061_uiny	198547600016875	413798362265998	958271343592396	431817527501906	1.57324e+09	434127534802759	149146816041704	181916946172518	273601549251411	235757868205827	204439746808658	262976563432661	179786171714535	167664033466513	157377513545157	152198846439569	155977389340452	205214498450848	24716713266977	237697768290701	216164007427835	238394535557537	260800573686859	219080012852264	139281390504073	180327343239154	171945530794883	187174781179799	170590936713167	17046044461911
715	Bv09_g25837_nfns	127645307397139	-84532740032239	195750751224938	-43183864942159	1.57174e+09	434127534802759	849886884706918	627121096492158	131954970619891	553070148077289	111006067973674	174375140627392	222324864129134	179884444069028	13852648651434	164007377628846	222412203318793	234418100153469	812286351496896	701403250693872	882669696996995	937506600507168	809084288005437	560054168193757	145005283264514	197666510858304	138742255882768	10897161918002	12898339117337	919004136207374
716	Bv01_g1509_cmpi	157877775992203	-971612203350716	225036934103508	-431756772381111	1.57758e+09	434715861928501	135815257065909	106766070973045	124499887534021	109676622584818	121720939399704	128189292569326	362782810781115	251740458411819	240207783832082	313582106026354	274404666432276	359914658821488	707849534875866	954687757888881	954724366139606	107143611486534	981229881198084	873025615125563	124017676476229	121374173334046	936806685020396	871772953440158	142852573019969	136368355695288
717	Bv03_g5821_adgp	15914789255598	-770745444138638	178608207012969	-431528571406953	1.59397e+09	438618558340738	119150808346166	116095145135738	16624835281489	101239959309063	117006395972251	114050767653591	109155889969539	140779130140979	182512216252913	144326492313385	135758098129653	168907317955698	10791804384173	148074019590929	882669696996995	455360348817768	120501915234852	158956550678522	286194638022067	218473512001283	257325380568894	246147657441927	248258355054121	278665770333849
718	Bv08_g22374_dspx	228138700743532	-44311657408422	102699419309197	-431469405635227	1.59824e+09	439182347335497	0	518281897927403	0	0	0	0	802616838011315	146644927230186	199935135175335	524823608412308	0	0	0	0	0	0	0	0	572389276044135	242748346668092	948664997489009	384605714753011	138691818465989	0
719	Bv02_g5485_qvpw	269391152954786	285609690825358	662033881534665	431412498350212	1.60236e+09	439702619211965	583255705191022	207312759170961	447304985152171	374962812255789	728611256970061	141385249157345	160523367602263	0	571243243358101	131205902103077	0	0	116040907356699	779336945215413	0	0	688582372770585	411804535436586	0	346783352382989	118583124686126	12820190491767	0	0
720	Bv04_g10971_pjmu	869687635516884	-209892944539044	486792359859005	-431175511053291	1.61964e+09	443825695563996	249966730796152	207312759170961	14910166171739	51557386685171	600032799857697	848311494944067	481570102806789	293289854460372	382732973049928	91844131472154	577694034594266	118392979875489	0	0	0	267859028716334	516436779577939	247082721261952	114477855208827	346783352382989	166016374560577	166662476392971	145626409389289	592905894327338
721	Bv08_g22009_ktxm	636178693436085	215931171921592	500942582757252	431049743731267	1.62888e+09	445738509115163	216637833356665	725594657098364	298203323434781	609314569915657	145722251394012	801183078558286	481570102806789	977632848201241	142810810839525	787235412618463	288847017297133	552500572752284	174061361035049	214317659934239	108082003713918	267859028716334	602509576174262	658887256698538	0	0	0	0	693459092329946	296452947163669
722	Bv01_g1687_rkuz	105628630167669	-539964247308119	12534213897397	-430792271241083	1.64795e+09	450332999637684	105819249370371	751508751994734	902065053390212	773360800277565	904335148356958	103211231884862	124405609891754	127092270266161	133099675702438	129893843082046	153088919167481	10655368188794	870306805175246	448118743498863	129698404456701	776791183277368	92958620324029	584762440319953	108753962448386	100567172191067	109096474711236	161534400196265	141465654835309	106723060978921
723	Bv03_g7447_pzry	325909102219636	-175945713106352	408470255946614	-430743023622626	1.65162e+09	450712237632313	258298955156024	196947121212413	193832160232608	149985124902316	128578457112364	169662298988813	116379441511641	962968355478222	768322162316646	734753051777232	69323284151312	876108051078621	696245444140196	194834236303853	126095670999571	107143611486534	129109194894485	658887256698538	114477855208827	208070011429793	142299749623351	12820190491767	180299364005786	592905894327338
724	Bv05_g14713_cyqn	120222127020851	-10243167359281	237954547889839	-430467391782025	1.67232e+09	45572995087437	198306939764948	658218010367802	506945649839127	412459093481368	12729267254124	12724672424161	173365237010444	161798236377305	176799783819332	149574728397508	207969852453936	15233230077313	556996355312157	350701625346936	558423685855241	776791183277368	568080457535733	551818077485026	114477855208827	114438506286386	123326449673571	23332746695016	154641377589578	176389503562383
725	Bv05_g12476_mxxc	850998543577096	516793834516307	120088014232774	430345890735251	1.68152e+09	457605503939918	794894203931765	961412920655333	100270867504945	687119353458733	715753411258824	725777612341035	700684499583878	698518670039786	649503567698161	575993910232509	875206462410314	610118489625022	115344661912559	120212723799477	121231980832444	100982853826058	125752355827228	130624398640485	667787488718157	561789030860442	655764679514277	747417105670018	786382610702158	865642605717914
726	Bv05_g11415_xeog	642644627596713	254158269860621	590633313665109	430314823055731	1.68388e+09	45761672073498	548260362879561	22545262559842	15655674480326	314968762294863	95448074663078	164713815268306	231153649347259	10998369542264	269912432486703	179752085881216	153088919167481	418321862226729	935289713294997	32459383768222	115287470628179	326788015033927	431224710947579	285792347592991	286194638022067	693566704765978	462474186275892	384605714753011	443813819091165	730756514758444
727	Bv08_g22487_axdy	12559204710748	-747628897963064	173756877110941	-430272982798669	1.68707e+09	457851401951491	433275666713331	741143114036186	114808279522391	970216276711854	822902125519127	79175739528113	124405609891754	13393570020357	117676108131769	970923675562771	12998115778371	142071575850587	116040907356699	798820368845799	136903871370962	750005280405735	103287355915588	12189414248923	196520318108486	183795176762984	264440368050061	193584876425682	170590936713167	136368355695288
728	Bv01_g302_ksok	346376022896367	-610160330539642	141818953720155	-430238916967082	1.68966e+09	457926239575374	266631179515896	259140948963701	231107575661955	328092460723815	377163474196267	344037439616205	401308419005658	391053139280496	408438919001042	485461837781385	34661642075656	442000458201827	255289996184739	272767930825395	18013667285653	2410731258447	180752872852279	296499265514342	305274280556872	450818358097886	403182623932829	423066286228312	533963501094058	489147362820054
729	Bv09_g27176_hfmi	595029850156808	-166181529166291	386925038240606	-42949282869348	1.7475e+09	472951146187467	174976711557307	932907416269325	670957477728257	285909144345039	50574193130863	584392363183691	110761123645562	586579708920744	405582702784252	125957666018954	924310455350826	150753727708123	464163629426798	779336945215413	108082003713918	267859028716334	499222220258674	823609070873172	858583914066202	277426681906391	59291562343063	499987429178914	147013327573948	139332885166924
730	Bv03_g7973_cnrg	215821444841977	-132305322061199	308307327455473	-429134536480672	1.77594e+09	478678516484195	241634506436281	124387655502577	596406646869562	145298089749118	814330228378303	108395357687298	473543934426676	303066182942385	33988972979807	45922065736077	69323284151312	173643037150718	812286351496896	136383965412697	360273345713059	187501320101434	137716474554117	131777451339708	248035352952458	242748346668092	403182623932829	769211429506022	13175722754269	163049120940018
731	Bv08_g22569_nnwd	82002921404675	-154579062375562	360187272039493	-429163033719339	1.77366e+09	478678516484195	583255705191022	414625518341922	596406646869562	187481406127895	257156914224727	329898914700471	963140205613579	166197584194211	251347027077565	104964721682462	17330821037828	157857306500652	928327258853595	389668472607707	360273345713059	107143611486534	172145593192646	247082721261952	38159285069609	104035005714897	59291562343063	12820190491767	901496820028929	444679420745504
732	Bv09_g26045_wqhw	147052685864629	-115556238480434	26926572105424	-429153172665291	1.77445e+09	478678516484195	143314258989794	710046200160542	93188538573369	848353362728723	437166754182036	763480345449661	593936460128373	214590410180172	716910270414417	128581784061016	294623957643076	174432323683221	167098906593647	128590595960543	738560358711771	589289863175934	748833330388011	733012073077123	391132671963492	32250851771618	283413667999841	185892762130622	155334836681908	158602326732563
733	Bv09_g24859_rfkt	325045178272034	-948024335633172	220933559604014	-429099290000281	1.77876e+09	478784929204787	116651141038204	150301750398947	216197409490216	243725827966263	128578457112364	414730064194877	385256082245431	391053139280496	431288648735366	45922065736077	51992463113484	584072034052414	324914540598758	253284507195009	3062323438561	133929514358167	163538313533014	181193995592098	438831778300503	62421003428938	509907436150342	320504762294176	221906909545583	281630299805486
734	Bv04_g9432_gyec	652282650870164	-318067747304413	742981826730616	-428096268120075	1.86087e+09	500202715147705	166644487197435	155484569378221	298203323434781	0	428594857041212	141385249157345	176575704362489	127092270266161	242778378427193	314894165047385	202192912107993	268357421051109	0	0	0	267859028716334	172145593192646	329443628349269	0	0	0	12820190491767	485421364630962	148226473581835
735	Bv04_g11178_gtwj	433107195366658	-379406748431315	886921095739659	-427779596464445	1.88753e+09	50667957470362	351619867986588	311487420654369	335478738864128	325280239631897	344161670204093	336968177158338	386861315921454	41011697982042	495839135234832	400178001414385	482374518886212	451471896591866	457201174985396	377978418429475	477362183069803	399109952787337	376998849091895	429923934995796	576205204551096	547917696765123	528880736100122	532037905408332	549219601125317	509899069121511
736	Bv07_g19807_cimq	328625926889306	-329199098498979	770269865725896	-427381510230502	1.92156e+09	515114918689674	0	0	223652492576086	0	0	0	401308419005658	24440821205031	514118919022291	262411804206154	0	0	0	0	0	267859028716334	258218389788969	823609070873172	114477855208827	693566704765978	474332498744504	115381714425903	832150910795935	133403826223651
737	Bv02_g5127_jirc	239371869538077	-807579792029762	189038090665848	-427204797289915	1.93686e+09	518363944132915	129149477578012	236336545454896	187868093763912	285440440829719	166723399389032	187099813051553	383650848569409	272270748224045	226783567613166	173191790776062	337951010237646	203635925385842	155494815857977	148074019590929	18373940631366	15267964636831	118780459302926	123541360630976	33961763711952	596467366098741	36642185528013	355119276621947	217746154991603	19714120986384
738	Bv02_g5376_mjtv	501313580341763	428874277110482	100396414101239	427180871896488	1.93894e+08	518363944132915	0	207312759170961	0	234351757659868	857189714082424	0	0	0	285621621679051	131205902103077	0	0	104436816621029	233801083564624	144109338285224	803577086149001	241003830469705	28826317480561	0	0	0	12820190491767	0	296452947163669
739	Bv09_g24688_arht	312086973395686	976769106864607	228895295080078	426731841090438	1.97837e+09	52818916215457	171643821813358	292310990431055	284038665571629	341684862668088	31115986621192	226687682815609	130826544595844	16570876777011	206218810852275	141702374271323	158865859513423	142071575850587	69856626228733	74426678268072	697128923954769	388395591638684	312444251644653	501577924161762	288102602275548	204602177905964	267997861790645	278198133671345	236469550484511	299417476635306
740	Bv03_g6930_yejp	316270292294241	-301093359906368	705659515944637	-426683624471934	1.98265e+09	528230301014895	285795295543601	257586103269919	257945874771085	26622359670161	243441878799409	274758667529106	364388044457137	28400234240246	298760216276287	362128289804493	410162764561929	350443220431448	29706472283315	300044723907934	277410476199055	350895327618397	295229692325388	295675656443469	352973386893883	364122520002139	300015305455899	355119276621947	366839859842541	379459772369496
741	Bv03_g8057_uqja	466487447692022	-365785098136524	857302558211244	-426669784935359	1.98388e+09	528230301014895	0	570110087720143	61877189612717	937407030639473	0	0	76248599611075	703895650704893	104823135156212	115461193850708	118427277091825	955036704328947	0	0	0	0	301254788087131	823609070873172	858583914066202	970993386672369	699640435648144	525627810162448	901496820028929	622551189043705
742	Bv09_g27136_hrwx	171931678452299	-680381163289352	159504005912699	-426560548994451	1.99361e+09	53010624682108	129149477578012	118686554625375	124499887534021	126549949136329	124721103398993	118763609292169	122800376215731	156421255712198	141668324352809	161383259586785	155977389340452	209950217645868	187986269917853	993654605149652	145910705013789	133929514358167	149766666077602	125188578772722	274746852501185	215005678477453	181432180769773	301274476556525	321765018841095	299417476635306
743	Bv03_g5923_jjft	859239447624882	172883378605087	406142352595588	425671879576751	2.07449e+09	550870661333777	349953423114613	300603500797894	820059139445647	351527636489802	167151994246073	395878697640565	144471030842037	303066182942385	431288648735366	223050033575231	317731719026846	386750400926598	215836087683461	270819588462356	208958540513574	14464387550682	265104213516675	24131745776584	820424628996593	346783352382989	486190811213117	269224000327108	492355955554261	548437952252788
744	Bv06_g17569_ytwk	208659518000334	-232376429301281	546017759382906	-425584013171855	2.08265e+09	552295435587774	122483698090115	108839198564755	678412560814126	181388260428738	141007707966559	214905578719164	325059819394583	408650530548119	272197405460135	226986210638323	300400897989018	378857535601566	232081814713399	389668472607707	0	535718057432668	585295016854997	197666177009561	33961763711952	468157525717035	411483442660858	398707924293955	354357596180602	294970682427851
745	Bv05_g11592_wiot	107646375134042	-579795064306307	136335389927679	-425271138047037	2.11198e+09	559319555118507	783229089827944	756691570974008	969160801163038	76398672997117	690037719836352	73991613725677	102734955265448	108517246150338	149665729759823	154822964481631	135758098129653	891893781728686	105597225694596	857270639736955	158520272113746	883934794763902	748833330388011	617706803154879	160268997292358	114438506286386	130441437154739	12435584777014	13175722754269	136368355695288
746	Bv05_g13898_rnkn	296049670800264	332937598814983	783394673175691	424993442277741	2.13833e+09	565539845463233	33328897439487	160667388357495	745508308586952	421833163787763	171437942816485	235642081928908	0	0	285621621679051	393617706309231	0	0	0	974171181519267	360273345713059	535718057432668	516436779577939	123541360630976	0	0	0	0	693459092329946	148226473581835
747	Bv08_g24066_rnqi	689930042930716	-426447386457806	100359312794706	-424920592401964	2.1453e+09	566622463117397	439108223765241	685168669060027	632936553990322	566662550021561	559316288438782	603715013901861	685434779661663	761575988748766	492697297396362	687518927020124	849210230853571	103791179024179	702047489508032	588399393637637	549416852212415	487503432263728	633495782948938	59958740359567	877663556601007	860022713909813	795692766643906	830748343866504	757950787916631	874536194132824
748	Bv01_g386_dufx	485842064911076	-850567631378869	200234894494279	-424784917497569	2.15833e+09	569301799070109	433275666713331	32133477671499	238562658747825	464016480166539	312874245640085	344037439616205	730381322590297	879869563381116	696916756896884	577305969253539	34661642075656	402536131576664	313310449863088	155867389043083	648492022283506	428574445946134	327076627066028	205902267718293	686867131252962	832280045719174	86565681020872	641009524588352	436879228167866	370566183954586
749	Bv07_g21163_iztr	397739274733475	238096289283503	561383834322513	424123878755507	2.22289e+09	585550280565703	833222435987175	881079226476585	745508308586952	107801808523539	514313828449455	471284163857815	0	0	142810810839525	131205902103077	0	0	348122722070098	389668472607707	0	107143611486534	860727965963231	576526349611221	0	346783352382989	0	641009524588352	693459092329946	444679420745504
750	Bv07_g21458_mhgi	36223061992736	-251501056323061	593409481216386	-423823791637989	2.25281e+08	592639126749352	0	310969138756442	223652492576086	0	857189714082424	94256832771563	240785051403395	293289854460372	257059459511146	524823608412308	866541051891399	394643266251631	0	194834236303853	0	0	172145593192646	0	190796425348045	138713340953196	474332498744504	256403809835341	416075455397967	592905894327338
751	Bv03_g7387_qmdq	2647174667174	961952923631324	227032952664281	423706300051423	2.26463e+09	594954363083485	608252378270638	290237862839346	193832160232608	314031355264223	197153634238958	235642081928908	192628041122716	166197584194211	971113513708772	183688262944308	866541051891399	165750171825685	324914540598758	428635319868477	324246011141753	616075766047568	378720305023822	28826317480561	133557497743631	346783352382989	213449624435027	166662476392971	208037727698984	192694415656385
752	Bv09_g25130_tfyf	142659856278864	-100981837841411	238373169509658	-423629211496975	2.27241e+09	596205731702941	193307605149025	74632593301546	103625654893586	60462753476246	754326948392533	107452789359582	293757762712141	131491618083067	155092540571724	328014755257693	202192912107993	345707501236429	684641353404527	101313802878004	504382683998283	776791183277368	146323754213749	76595643591205	120201747969268	149116841524685	101981487230068	115381714425903	196942382221705	148226473581835
753	Bv01_g806_fmrj	273643061831041	261673503852659	617982845853289	423431662559095	2.29248e+09	600671752372523	491601237232433	139936112440399	372754154293476	140611054595921	985768171194788	273344815037533	722355154210184	684342993740868	142810810839525	656029510515386	577694034594266	165750171825685	185665451770719	280561300277549	0	107143611486534	301254788087131	653945602273299	953982126740225	346783352382989	118583124686126	384605714753011	152561000312588	148226473581835
754	Bv03_g6949_bpoc	654284816578273	-143552386560444	339089711227236	-423346335224676	2.3012e+09	602156712714261	374950096194229	539013173844499	439849902066302	628062710528447	218583377091018	419442905833456	778538332870976	125625820993859	602661621742797	695391281146309	251296905048506	207582358048358	278498177656079	331218201716551	108082003713918	535718057432668	413149423662351	362387991184196	858583914066202	762923375242576	794506935397045	397425905244778	208037727698984	592905894327338
755	Bv05_g12202_qhri	171601575152988	209707774985658	495566365667422	423167893372317	2.31953e+09	606150960198546	14164781411782	191764302233139	395119403551085	562444218383684	111434662830715	848311494944067	240785051403395	24440821205031	228497297343241	144326492313385	288847017297133	789286532503262	232081814713399	194834236303853	216164007427835	267859028716334	124805555064669	172957904883366	953982126740225	693566704765978	948664997489009	102561523934136	277383636931978	163049120940018
756	Bv01_g1333_urfl	314085003751678	264842591235101	626015065006116	423061050827129	2.33058e+09	608231829390379	574923480831151	104692943381335	118535821065325	618688640222052	780042639815006	570253838267956	0	977632848201241	971113513708772	104964721682462	0	0	348122722070098	370185048977321	18013667285653	401788543074501	129109194894485	76595643591205	190796425348045	138713340953196	474332498744504	115381714425903	242710682315481	266807652447302
757	Bv01_g1027_hamc	318163204137001	105331028702737	249038386861169	422950975672097	2.34201e+09	610407943416947	791561314187816	611572639554335	342933821949998	431207234094157	360019679914618	405304380917721	248811219783508	161309419953205	145667027056316	249291213995847	17330821037828	102607249225424	429351357219788	233801083564624	6124646877122	401788543074501	361505745704557	107069179213512	17171678281324	381461687621288	22530793690364	205123047868273	201103136775684	281630299805486
758	Bv04_g9650_wnyj	464315517180631	202450852368375	478717093488208	422902910972327	2.34702e+09	610906339969827	916544679585892	129570474481851	372754154293476	984277382171446	814330228378303	103682516048719	722355154210184	24440821205031	142810810839525	524823608412308	0	157857306500652	232081814713399	389668472607707	360273345713059	803577086149001	774655169366908	115305269922244	0	0	0	0	693459092329946	148226473581835
759	Bv04_g9484_yect	184396057465673	-311421031462358	736757220020515	-422691523068735	2.36917e+09	615859002073641	833222435987175	103656379585481	0	51557386685171	857189714082424	282770498314689	321046735204526	195526569640248	514118919022291	118085311892769	577694034594266	157857306500652	0	0	18013667285653	107143611486534	22378927115044	823609070873172	534229990974526	728245040004277	711498748116756	538448000654215	353664137088272	800422957341906
760	Bv08_g24310_ppwp	155912141100786	-372891418652915	882272774001492	-42264867469693	2.37368e+09	616220457800321	14748037116973	11972311842123	165502844506303	127956059682288	117434990829292	119706177619885	165339068630331	142734395837381	171087351385751	152198846439569	205081382280965	163382312228175	16593849752008	155867389043083	115287470628179	131250924071004	122223371166779	138366323906693	181256604080643	187263010286814	205148805706998	174354590688032	198329300406364	168978179883291
761	Bv08_g22400_qmjz	111930441432334	-132555663122294	313789138945988	-422435472328794	2.39626e+09	621265207939888	566591256471279	378345785487004	177430977443695	459329445013342	145722251394012	136672407518766	76248599611075	171085748435217	241350270318798	258475627143062	193527501589079	105764395355437	777474079289886	114952199419273	540410018569589	562503960304301	70579693208985	494165442523904	175532711320201	145649008000855	195662155732108	125637866819317	963908138338625	131921561487833
762	Bv01_g2532_qkdw	193552244357252	-168526113739355	399211464868154	-422147479644688	2.42709e+09	628431820542671	66657794878974	259140948963702	745508308586952	201542511587487	942908685490667	895439911329849	722355154210184	293289854460372	239922162210403	341135345468001	231077613837707	197321633125816	116040907356699	0	252191341999141	535718057432668	860727965963231	823609070873172	286194638022067	901636716195771	27274118677809	333324952785943	208037727698984	192694415656385
763	Bv03_g7082_pkjc	585060335546035	168265374507909	398670205574555	422066590768699	2.43582e+09	629864632870947	599920153910766	611572639554335	46967023440978	553070148077289	167580589103114	961419694269943	401308419005658	439934781690558	656929729861816	262411804206154	577694034594266	126285845200522	110238861988864	467602167129248	198150340142182	133929514358167	421756703321983	52710980535883	610548561113744	31210501714469	711498748116756	256403809835341	159495591235888	163049120940018
764	Bv03_g6875_qsmz	214587600118861	717147696855372	169948669148039	421979001336385	2.4453e+09	630663581475561	264131512207934	157557696969931	147610645100217	220290652200276	246870637655738	250723175172358	116379441511641	116827125360048	108821837859718	144326492313385	127092687610739	149175154643117	335358222260861	261077876647163	313437810770361	380359820777194	257357661823006	368153254680308	21178403213633	166456009143835	152972230845103	24486563839275	181686282190446	226786504580207
765	Bv07_g18941_yrsz	441635203179343	-214676012707553	508731257153852	-421983138815922	2.44485e+09	630663581475561	166644487197435	518281897927403	14910166171739	140611054595921	428594857041212	377027331086252	963140205613579	586579708920744	913989189372962	656029510515386	202192912107993	63142922600261	0	389668472607707	360273345713059	0	860727965963231	164721814174634	0	104035005714897	118583124686126	641009524588352	208037727698984	889358841491007
766	Bv0_tig366_g28494_jgpp	306123427854905	-54363968439682	128992948785833	-421449148588289	2.50342e+09	64480935802768	203306274380871	220788088517074	361571529664672	263411375609692	299587805071807	287954624117125	401308419005658	353414274624748	344459675744935	287340925605739	32639712954576	47672906563197	153173997710843	19873092102993	199951706870748	19285850067576	289204596563646	30885340157744	263299066980302	398800855240437	409111780167135	36537542901536	395965141720399	345367683445674
767	Bv05_g11525_mxic	131242369961069	158334970335195	37578279494267	421347045330671	2.51476e+09	646888044432562	115734596358619	193941086204434	23483511720489	121909784334663	844374727856892	311377447060859	986416093915907	127385560120622	444141621710924	409362414561601	675902020475292	29282530355871	116272989171413	95663610025192	148792891779493	17678695895278	855563598167452	127988849613691	646799881929872	291298016001711	809922741606241	501269448228091	8938687700133	65367874849589
768	Bv09_g26010_woqp	593956191360751	-338311629468056	80333153710863	-421135750110988	2.53841e+09	652119292211062	166644487197435	207312759170961	745508308586952	937407030639473	171437942816485	471284163857815	401308419005658	48881642410062	142810810839525	0	0	0	0	194834236303853	0	0	172145593192646	0	286194638022067	346783352382989	130441437154739	153842285901204	693459092329946	266807652447302
769	Bv07_g21398_ahjs	229352945419349	-195344880040783	463939055814899	-421057200492991	2.54725e+09	653540005972919	833222435987175	212495578150235	193832160232608	890536679107499	22286932566143	103682516048719	385256082245431	439934781690558	374164324399556	196808853154616	202192912107993	142071575850587	0	0	360273345713059	1607154172298	344291186385293	329443628349269	476991063370112	100567172191067	474332498744504	179482666884738	221906909545583	311275594521852
770	Bv01_g983_opjj	701545779197035	344423579796117	818181557677692	420962287115981	2.55797e+09	655439061776734	33328897439487	621938277512884	745508308586952	187481406127895	814330228378303	659797829400941	160523367602263	977632848201241	285621621679051	131205902103077	0	157857306500652	464163629426798	428635319868477	0	294644931587967	0	502401533232635	572389276044135	0	0	12820190491767	0	148226473581835
771	Bv06_g15808_niof	191690307889495	-351019615453756	835032984516064	-420366167519941	2.62631e+09	672077513918767	416611217993587	207312759170961	0	937407030639473	857189714082424	94256832771563	160523367602263	146644927230186	285621621679051	0	0	157857306500652	696245444140196	58450270891156	540410018569589	0	860727965963231	164721814174634	12592564072971	128309840381706	782648622928432	320504762294176	24964527323878	281630299805486
772	Bv05_g11456_dknx	162984718052222	-701386796592067	166893316956986	-420260564881001	2.6386e+08	674346946670994	124150142962089	152893159888584	146119628483043	158890491693391	147436630822177	13384470253562	181391405390557	182328526189531	171087351385751	1876244400074	106873396399939	112078687615463	118361725503833	701403250693872	118890204085309	883934794763902	126527010996595	938914340795417	331985780105598	208070011429793	284599499246703	206405066917449	25657986416208	203070268807113
773	Bv05_g14951_gagm	8618010893054	-830236401549898	197611445226321	-420135787478829	2.65319e+09	677197896360724	699906846229227	585658544657965	477125317495649	815544116656341	420022959900388	353463122893361	714328985830071	116827125360048	134527783810833	116773252871739	106873396399939	378857535601566	800682260761226	662436403433101	882669696996995	482146251689401	723011491409114	568290258902489	106845998194905	114438506286386	164830543313715	130765943016024	141465654835309	785600309983723
774	Bv04_g8978_jqdf	277714308415599	181057287467301	431053877127253	420034007521177	2.66514e+09	679370597014177	541594583391664	445722432217567	275838074177172	117175878829934	475740291315745	102739947721004	882878521812447	97763284820124	485556756854386	131205902103077	115538806918853	102607249225424	290102268391749	175350812673468	198150340142182	187501320101434	129109194894485	156485723465903	228955710417654	520175028574484	711498748116756	153842285901204	76280500156294	741132367909173
775	Bv08_g22666_ofgn	200863033429055	361744109045368	861392540955149	4199526834122	2.67473e+09	680935333951796	219970723100614	256549539474064	218433934415977	240913606874344	243013283942367	268631973398955	197443742150784	198459468184852	188510270308173	169255613712969	106873396399939	180746615943247	241365087301935	19873092102993	174732572670834	20893004239874	200549616069433	248729939403698	146913247517995	162988175620005	171945530794883	203841028819096	177525527636466	195658945128022
776	Bv02_g5469_fxrk	157593351580766	142188759690586	338750030547311	419745378209575	2.69933e+09	686310903311213	158312262837563	129570474481851	14910166171739	131236984289526	428594857041212	848311494944067	321046735204526	122204106025155	131385945972363	104964721682462	577694034594266	102607249225424	382934994277108	370185048977321	162123005570877	214287222973067	249611110129337	329443628349269	190796425348045	693566704765978	355749374058378	179482666884738	485421364630962	889358841491007
777	Bv05_g14944_ejsd	269696842720782	-118542088806186	282442306455191	-419703727440677	2.70429e+09	686688908932576	133315589757948	202129940191687	969160801163038	984277382171446	210011479950194	240354923567486	385256082245431	288401690219366	11139243245483	170567672734	317731719026846	315714613001305	696245444140196	58450270891156	18013667285653	294644931587967	232396550810072	140013542048439	343433565626481	589531699051081	308316124183928	525627810162448	478486773707663	681841778476439
778	Bv03_g7316_iifo	627324667362396	165856846403855	396655506192322	418138268130929	2.89742e+09	734782071767913	749900192388457	829251036683845	119281329373912	609314569915657	162866045675661	117821040964454	481570102806789	439934781690558	714054054197627	393617706309231	0	394643266251631	580204536783497	136383965412697	144109338285224	803577086149001	103287355915588	658887256698538	0	0	0	12820190491767	138691818465989	296452947163669
779	Bv02_g5555_auis	283471607464514	891273167538021	213276474006759	417895678221768	2.92849e+09	741709520316392	249383475090961	272719934689399	280087471536118	257740063074323	444324288294625	428067406032054	215743406057442	231552340096464	279023762218265	271071393744957	262561938723094	197005918512814	393146594124498	324399003445916	767202089695959	446253141841412	230330803691761	327714049300435	117530598014396	832280045719174	112298219077761	142432316363532	232932909113629	236569451836608
780	Bv04_g10121_xrhw	222719803828558	32795952890031	785072647942105	417744179166074	2.94806e+09	745708185825647	26246506733596	261214076555411	219924951033151	23107083305263	223726515375513	277586372512253	178180938038512	182817342613632	161661837870343	196808853154616	213746792799879	228103807893443	257610814331873	214317659934239	284615943113317	25714466756768	252193294027227	218256403781391	16790085430628	228877012572773	196847986978969	206405066917449	185153577652095	238644622466754
781	Bv0_tig284_g28299_ytxo	186197675714017	436555690669202	104510925978974	417712967883404	2.95211e+09	74577565424337	152479705785653	202129940191687	262418924622607	201542511587487	180867029671392	220560988685458	163733834954308	195526569640248	17765664868437	154822964481631	155977389340452	143650148915594	262252450626141	22600771411247	257595442184837	227680174408884	176449233022462	224845276348376	116385819462307	110970672762556	168388037054299	158970362097911	179605904913456	148226473581835
782	Bv04_g8857_kcys	175343089952194	-418280274816278	100212460982633	-417393476534585	2.99384e+09	754385276633128	139981369245845	153929723684439	164011827889129	144829386233799	157722907391166	126304155913894	20145682634084	188683139702839	25277513518596	207305325322862	213746792799879	150753727708123	155494815857977	161712416132198	208958540513574	123215153209514	105008811847514	161427377891142	185072532587604	239280513144262	192104661991524	192302857376506	208731186791314	173424974090746
783	Bv08_g24046_mfep	256335136521356	-325180160820473	779058422464901	-417401508594977	2.99278e+09	754385276633128	214971388484691	192800866028994	228125542427607	245131938512222	219011971948059	194640359673278	220719630453112	308443163607491	30390140546651	278156512458523	297512427816047	267568134518606	257610814331873	263026219010202	239581774899184	270537619003497	192803064375764	230610539844488	301458352049911	273958848382561	316616942911957	314094667048292	273222882377999	247538210881664
784	Bv04_g8726_yppo	398885251133609	697417732529865	167259771060122	416966810434757	3.05044e+09	767666981147299	588255039806945	242555928230025	591188088709453	440581304400552	332589609063981	338382029649911	173365237010444	27569246319275	307900108170017	335887109383877	280181606778219	259675269193573	580204536783497	767646891037182	48997175016976	543753828294158	45016072619877	550994468414152	452187528074867	447350524574056	305944461690205	261531886032047	281544391485958	275701240862212
785	Bv08_g23886_cokp	697220197932054	-749064586809591	179713867081016	-416809564546239	3.07155e+08	771996078997044	541594583391664	482002165072485	101389129967825	520260902004907	527171674160691	268631973398955	858800016672107	997185505165265	751184865015903	524823608412309	69323284151312	931358108353849	719453625611536	428635319868477	396300680284365	294644931587967	525044059237571	494165442523904	120201747969268	762923375242576	806365247865657	110253638229196	106099241126482	830068252058273
786	Bv06_g16066_klqv	716716591114428	248856241295979	597759382160712	416315073795147	3.13886e+09	787909768286404	416611217993587	414625518341922	15655674480326	234351757659868	514313828449455	518412580243597	722355154210184	48881642410062	542681081190196	262411804206154	288847017297133	236785959750979	104436816621029	331218201716551	540410018569589	321430834459601	129109194894485	18943008630083	0	0	0	0	138691818465989	0
787	Bv0_tig366_g28545_oszt	197947866164325	-100619114378357	241747850611227	-416215135414668	3.15263e+09	790361406109283	12081725321814	141490958134181	155811236494673	128424763197608	128578457112364	980271060824256	552200384551785	388120240735892	455566486578086	317518283089447	271516196259305	348075360833939	174061361035049	14612567722789	127897037728136	12053656292235	989837160857716	144131587402805	131649533490151	162988175620005	130441437154739	12820190491767	169897477620837	109687590450558
788	Bv04_g8383_hykg	218924887205068	199657136420633	479759648670358	416160752522596	3.16015e+08	791240947343428	27808798801072	183005338158166	571096639793035	224129333990745	103428510901185	332773748100003	253626920811576	208186915024454	155615228139397	734884257679335	140379650406407	219184870076156	500600474336801	739473860467645	306376453194385	111991859906299	645675083667318	504205237097847	145730309680837	13739556421414	111657870204456	968308987843164	102937067665457	169882361372141
789	Bv08_g21620_natg	565300177914263	965079407461954	231952403344468	416067862866131	3.17303e+09	793459391147685	643247720582099	77431315550354	329514672395433	734927112021346	771470742674182	531608536831616	194233274798738	248807559867216	183369081117951	347695640573154	207969852453936	168907317955698	952695849398502	868960693915186	113486103899614	707147835811121	822855935460849	693478837675211	63726006066247	572192531431932	511093267397203	503833486326444	491662496461931	535097569630423
790	Bv04_g11015_hhom	29127807476158	-34336245975465	825411320192812	-415989521048054	3.18394e+09	795178040779958	0	518281897927403	0	468703515319736	428594857041212	0	802616838011315	146644927230186	571243243358101	262411804206154	288847017297133	789286532503262	0	0	0	0	344291186385293	0	38159285069609	693566704765978	474332498744504	12820190491767	832150910795935	192694415656385
791	Bv03_g7686_inzs	54908276847577	-321438821234564	773158519843378	-415747628700617	3.21783e+09	802626038941835	249966730796152	0	223652492576086	937407030639473	857189714082424	0	802616838011315	977632848201241	17137297300743	393617706309231	288847017297133	315714613001305	116040907356699	0	0	0	430363982981616	0	152637140278436	693566704765978	27274118677809	256403809835341	832150910795935	459502068103687
792	Bv04_g10876_axot	372784923973013	388256929437463	933943450894726	415717813605856	3.22203e+09	802659129314996	381615875682126	381455476874569	517382766159345	33840393806085	336446962777352	385510446035693	357164492915035	298178018701378	308756973035054	3070218109212	337951010237646	352811080028958	547713082723621	440325374046708	453944415598454	388395591638684	455325093994549	455455816192864	269022959740743	287830182477881	278670343012396	292300343212288	367533318934871	407622802350045
793	Bv03_g7735_tqet	467989278186886	-365912212934019	880584369744686	-41553339521585	3.24813e+09	807122909686287	347453755806652	33532838795903	451032526695106	350590229459163	333446798778063	386924298527266	483175336482812	413538694789125	474131891987224	551064788832924	621021087188836	617222068417551	399180721307046	465653824766209	452143048869889	407145723648827	525904787203534	450514161767625	499886634411878	582596032003422	524137411112677	489731276785501	521481237432119	548437952252788
794	Bv04_g10299_fkbz	764979924969802	787185104827708	189430713645568	415553048224567	3.24534e+09	807122909686287	124150142962089	123351091706722	14910166171739	909284819720288	114434826830004	121591314275316	778538332870976	674566665258856	662642162295398	852838363670001	25996231556742	686679283277838	684641353404527	662436403433101	504382683998283	776791183277368	104148083881551	782428617329514	419752135765699	381461687621288	581057310962018	34614514327771	568636455710555	459502068103687
[truncated: 1,469 more rows]

## Sheet: S1E
Column1	gene	baseMean	log2FoldChange	lfcSE	stat	pvalue	padj	SUS3_treated_Bv13	SUS3_treated_Bv14	SUS3_treated_Bv15	BR12_treated_Bv01	BR12_treated_Bv02	BR12_treated_Bv03
[truncated: 4,824 more rows]

[truncated: 4 more sheets: S1F, S1G, S1H, S1I]
