# Supplementary material for: Genomic characterization of a nematode tolerance locus in sugar beet
Source: BMC Genomics. 2023 Dec 6;24:748. doi: 10.1186/s12864-023-09823-2 (PMC10702057; doi:10.1186/s12864-023-09823-2)
Supplement: Supplementary file 3 — Additional file S3: Multiple sequence alignment of coding sequences of all BvNLP7 genes. [file 12864_2023_9823_MOESM3_ESM.txt]

#NEXUS
BEGIN DATA;
 DIMENSIONS NTAX=8 NCHAR=2768;
FORMAT DATATYPE=DNA INTERLEAVE=yes GAP=- missing=?;
[Name: Arabidopsis            Len: 2768]
[Name: Bv05_g11459_hany.t1    Len: 2768]
[Name: Bv05_g11461_tlqs.t1    Len: 2768]
[Name: Bv05_g11464_mdsr.t1    Len: 2768]
[Name: Bv05_g11465_rycp.t1    Len: 2768]
[Name: Bv05_g11045_mdsr.t1    Len: 2768]
[Name: Bv05_g11050_nxxw.t1    Len: 2768]
[Name: Bv05_g11053_rycp.t1    Len: 2768]

MATRIX
Arabidopsis             atgtgcgagc ccg------- ---------- ---------- ----------
Bv05_g11459_hany.t1     atggcagctg aagcaggtaa ggaggaggat ccagtgggtg gataagataa
Bv05_g11461_tlqs.t1     atggcagctg aagcaggtaa ggaggaggat ccagtgggtg gagaagataa
Bv05_g11464_mdsr.t1     atggcagatg aagcaggtaa gaaggaggat ccagtgggtg gataagataa
Bv05_g11465_rycp.t1     atgtccgaag gagtagttga ggaagaaaat caaaagggtg aagaagaaaa
Bv05_g11045_mdsr.t1     atggcagctg aagcaggtaa ggaggaagat ccagtgggtg gataagataa
Bv05_g11050_nxxw.t1     ---------- ---------- ---------- ---------- ----------
Bv05_g11053_rycp.t1     atgtccgaag gagtagttga ggaagaaaat caaaagggtg aagaagaaaa

Arabidopsis             ---------- ---------- ---------- ---------- ----------
Bv05_g11459_hany.t1     actcacctct atttctattc accatcatta cagttgtaat taccagaaaa
Bv05_g11461_tlqs.t1     actcacctct atgtctattc accatca--- -------aat taccagaaaa
Bv05_g11464_mdsr.t1     actcacctct atttctattc accatcatta cagttgtaat taccagaaaa
Bv05_g11465_rycp.t1     accttgtttt atttctaatc atcatcatca taattataat catcatcaaa
Bv05_g11045_mdsr.t1     actcacctct atttctat-c accatcatta caattgtaat taccagaaaa
Bv05_g11050_nxxw.t1     ---------- ---------- ---------- ---------- ----------
Bv05_g11053_rycp.t1     accttgtttt atttctaatc atcatcatca taattataat catcatcaaa

Arabidopsis             ---------- ------atga taattccgct agaaacggcg tcactactca
Bv05_g11459_hany.t1     tttgggagat tacagaattg cctccaaatt taacacctca ttattaaaca
Bv05_g11461_tlqs.t1     tttggaagat tacagaattg cctccaaatt tgacacctca ttattaaacg
Bv05_g11464_mdsr.t1     tttgggagat tagaaaattg cctccaaatt tgacacctca ttattaaagg
Bv05_g11465_rycp.t1     ttccaagagt tagggagcta caatcaggtg tgacgcagct acaccataca
Bv05_g11045_mdsr.t1     tttgggagat tacagaattg cctccaaatt tgacacatca ttattaaacg
Bv05_g11050_nxxw.t1     ---------- ---------- ---------- ---------- ----------
Bv05_g11053_rycp.t1     ttccaagagt tagggagcta caatcaggtg tgacgcagct acaccataca

Arabidopsis             accttcgagg tcaagggagc ttctaatgga tgttgacgac ttagctagat
Bv05_g11459_hany.t1     ttgctgcagc atcaaggccc ttcctacagg tttaagtaac ctggccagct
Bv05_g11461_tlqs.t1     ttgctgcaaa atcaaggccc ttcctacagg tttaaataac ctggccagct
Bv05_g11464_mdsr.t1     ttgctgcagc atcaaggccc ttcctacagg tttaagtaac ctggccagct
Bv05_g11465_rycp.t1     atttttgacc cttgttcatc cgttcatgga ccttgatttt ggtgtttgat
Bv05_g11045_mdsr.t1     atgctgcagc atcaaggccc ttcctacagg tttaagtaac ctggccagct
Bv05_g11050_nxxw.t1     ---------- ---------- ---------- ---------- ----------
Bv05_g11053_rycp.t1     atttttgacc cttgttcatc cgttcatgga ccttgatttt ggtgtttgat

Arabidopsis             caaatccctt acttatcctc atcgaatcgc atgatttctc cgatttttgt
Bv05_g11459_hany.t1     tacatctcaa acattgtctt gccaatttaa aggactcgct caacctacgc
Bv05_g11461_tlqs.t1     tacatctcaa acattgtctt gccaatttaa agcactcgct caacctacgc
Bv05_g11464_mdsr.t1     tacatctcac acatgatctt gccaatttaa aggactcgct caacctacgc
Bv05_g11465_rycp.t1     cagatccc-- ---------- ---------- --aacttctc cagttttaat
Bv05_g11045_mdsr.t1     tacatctcac acatggtctt gccaatttaa aggactcgct caacctacgc
Bv05_g11050_nxxw.t1     ---------- ---------- ---------- ---------- ----------
Bv05_g11053_rycp.t1     cagatccc-- ---------- ---------- --aacttctc cagttttaat

Arabidopsis             ctcctcttcc tctgagcagc cttgctcgcc tctctgggct ttctccgacg
Bv05_g11459_hany.t1     caccttaccc ttgagatggt cacgctaacg ttatagaatt cctgccaaat
Bv05_g11461_tlqs.t1     cacctcaccc ttcagattct cacgctgacg ttatagaatt cctgccaaat
Bv05_g11464_mdsr.t1     cacctcaccc ttgagatgtt cacgctgacg ttatagaatt cctggcaaat
Bv05_g11465_rycp.t1     ---aaatggt tctgatcagc ctttttcacc tctttgggct tttgctgatg
Bv05_g11045_mdsr.t1     cacctcaccc ttgagatgtt cacgctgacg ttatagaatt cctggcaaat
Bv05_g11050_nxxw.t1     ---------- ---------- ---------- ---------- ----------
Bv05_g11053_rycp.t1     ---aaatggt tctgatcagc ctttttcacc tctttgggct tttgctgatg

Arabidopsis             gtggaggaaa tggttttcac cgcaacctcc ggtggcgatg atgagaagat
Bv05_g11459_hany.t1     ttggatgagc tgctacaatt atctcttgtg gatatccagg ataccaaagt
Bv05_g11461_tlqs.t1     ttggatgagc tgctacaatt atctcttctt gatatccagg ataccaaaat
Bv05_g11464_mdsr.t1     ttggatgagc tgctacaatt atctgttgtt gatatccagg atacaaaagt
Bv05_g11465_rycp.t1     gtgggcccgc cgcagttaat t--------- ---------- ----------
Bv05_g11045_mdsr.t1     ttggatgagc tgctacaatt atctgttgtt gatatccagg atacaaaagt
Bv05_g11050_nxxw.t1     ---------- ---------- ---------- ---------- ----------
Bv05_g11053_rycp.t1     gtgggcccgc cgcagttaat t--------- ---------- ----------

Arabidopsis             cagctctgtc tccacacaac agagaagcat aacagtttcc agtttccgtc
Bv05_g11459_hany.t1     cagatatctt ccttggagca tcacaaagtt actcaatttg aaaattctat
Bv05_g11461_tlqs.t1     cagatatctt ccttggagca tcacaaagct actcaatttg aaatttctat
Bv05_g11464_mdsr.t1     cagatatctt ccttggagca tcacaaagtt actcaatttg aaatttctat
Bv05_g11465_rycp.t1     --------tt tcctgggtga tgatggtgat gataagaaga agatttcgag
Bv05_g11045_mdsr.t1     cagatatctt ccttggagca tcacaaagtt actcaatttg aaacttctat
Bv05_g11050_nxxw.t1     ---------- ---------- ---------- ---------- ----------
Bv05_g11053_rycp.t1     --------tt tcctgggtga tgatggtgat gataagaaga agatttcgag

Arabidopsis             tccattgatg agcctagtcc caccagagaa cacagacaac tactgtgtga
Bv05_g11459_hany.t1     gtctccccgg ggacttacac taccatatca tttgaatgat tccgtcatca
Bv05_g11461_tlqs.t1     gtctccctcg gggtttacac taccatatca tctgaatgat tccgtcatca
Bv05_g11464_mdsr.t1     gtctccctca gggtttacac taccatatca tctgaatgat tccgtcatca
Bv05_g11465_rycp.t1     tccgggttta ggatttacac ctctagataa ctttgatgta tcatttataa
Bv05_g11045_mdsr.t1     gtctccctcg gggtttacac taccaaatca tttgaatgat tccgtcatca
Bv05_g11050_nxxw.t1     ---------- ---------- ---------- ---------- ----------
Bv05_g11053_rycp.t1     tccgggttta ggatttacac ctctagataa ctttgatgta tcatttataa

Arabidopsis             tcaaagagag gatgactcag gcgcttcgat acttcaaaga atcaaccgaa
Bv05_g11459_hany.t1     tttctatgaa ggattgtcac aatcgcaaaa cttggaaaga atcaagtgaa
Bv05_g11461_tlqs.t1     tttatatgaa ggattgtcac gatcgcaaaa cttggaaaga atcaagtgga
Bv05_g11464_mdsr.t1     tttatatgaa ggattgtgac gatcgcaaaa cttggaaaga atgaagtgga
Bv05_g11465_rycp.t1     tcaaagagag gatgacacag gcacttcggt atttcaaaga atcaactgaa
Bv05_g11045_mdsr.t1     tttatatgaa ggattgtcac gttcgcaaaa cttggaaaga atcaagtgga
Bv05_g11050_nxxw.t1     ---------- ---------- ---------- ---------- ----------
Bv05_g11053_rycp.t1     tcaaagagag gatgacacag gcgcttcggt atttcaaaga atcaactgaa

Arabidopsis             caa---cacg ttttggctca ggttgggctc ctgtgagaaa gaatggtcgt
Bv05_g11459_hany.t1     aaattcctct tgttaccttt ggttggacac caacaagaaa gaataattac
Bv05_g11461_tlqs.t1     taattcctct tgttaccttt ggttggactc caacaagaga gaataattac
Bv05_g11464_mdsr.t1     taattcctct tgttaccttt ggttggactc caacaagaga gaataattac
Bv05_g11465_rycp.t1     caaaatcaga ttttagctca gattgggcac ctgtaaagag tggggatcat
Bv05_g11045_mdsr.t1     taattcctct tgtcaccttt ggttggacac caacaagaga gaataattac
Bv05_g11050_nxxw.t1     ---------- ---------- ---------- ---------- ----------
Bv05_g11053_rycp.t1     caaaatcaga ttttagctca gattgggcac ctgtaaagag tggggatcat

Arabidopsis             gatttgctga cgactttgga accttttgtt cttaatccta atggtaatgg
Bv05_g11459_hany.t1     catcgtcaac cgtttgtgaa atccctgcat ttgcaatttt tggatgatga
Bv05_g11461_tlqs.t1     gattttcaac cgtctgtgaa attcctcgat ttaaattttt tggatgatga
Bv05_g11464_mdsr.t1     gattttcaac cgtctgtgaa attcctcgat ttaaattttt tggatgatga
Bv05_g11465_rycp.t1     tatgtgttaa caacttcaga accctttgtt ctaggaccac atagtaatgg
Bv05_g11045_mdsr.t1     gattttcaaa cgtctgtgaa attcctcgat ttgcaatttt tggatgatga
Bv05_g11050_nxxw.t1     ---------- ---------- ---------- ---------- ----------
Bv05_g11053_rycp.t1     tatgtgttaa caacttcaga accctttgtt ctaggaccac atagtaatgg

Arabidopsis             gcttaatcaa tacaggatga tctctctcac atatatgttt tctgtggata
Bv05_g11459_hany.t1     gtttggagat ctcaagttga aagagctcac acatgtgaca catctctata
Bv05_g11461_tlqs.t1     gtttggagat ctcacgctga aagagctcac acatgtgaca catctctata
Bv05_g11464_mdsr.t1     gtttggagat ctcacgctga aagagctcac acatgtgaca catctctata
Bv05_g11465_rycp.t1     tttgaatcag tataggactg tttctttgat gtatatgttc tctgttgatg
Bv05_g11045_mdsr.t1     gtttggagat ctcacgctga aagagctcac acatgtgaca catctttata
Bv05_g11050_nxxw.t1     ---------- ---------- ---------- ---------- ----------
Bv05_g11053_rycp.t1     tttgaatcag tataggactg tttctttgat gtatatgttc tctgttgatg

Arabidopsis             gtgaaagtga cgtagagctc ggactcccgt cgagttttcc gtcagaaatt
Bv05_g11459_hany.t1     tttctggtga tgtagaccac tgccgcctcc ctgacacact cacaaatatt
Bv05_g11461_tlqs.t1     tttctggtca tgtagacctc tgccgcctcc ctgacacact cacaaatatt
Bv05_g11464_mdsr.t1     tttctggtca tgtagacctc taccgcctcc ctgacacact cacaaatatt
Bv05_g11465_rycp.t1     gcgagagtgt aacaactctc gggttgcctc cgtgttttta gacaaaagtt
Bv05_g11045_mdsr.t1     tttctagtaa tgtaaacctc tggcgcctcc ctgacacact cacaaatatt
Bv05_g11050_nxxw.t1     ---------- ---------- ---------- ---------- ----------
Bv05_g11053_rycp.t1     gcgagagtgt aacaactctc ggtttgcctc cgtgttttta gacaaaagtt

Arabidopsis             gcctgtccaa atgttcagta ctattccaat tctcgcggct tgatcacgcc
Bv05_g11459_hany.t1     acccatctct ctcttcatca ttgttacaac actgatgatt catttaagtc
Bv05_g11461_tlqs.t1     acccatctct ctcttcatac tgaagatgac actgatgatt catttgattc
Bv05_g11464_mdsr.t1     acccatctct ctcttcatac tgaagatgac actgatgatt catttgattc
Bv05_g11465_rycp.t1     gcccgaccca atgtgcagta ttacaccaat atcccagggt taatcatgcc
Bv05_g11045_mdsr.t1     acccatctct ctcttcatcg ttatt---ac actgatgatt ta--------
Bv05_g11050_nxxw.t1     ---------- ---------- ---------- ---------- ----------
Bv05_g11053_rycp.t1     gcccgaccca atgtgcagta ttacaccaat atcccagggt taatcatgcc

Arabidopsis             ttgcactaca acgtgcgtgg tacactggcc ttgcctgtct ttaatccctc
Bv05_g11459_hany.t1     cttactcgat agcctggcag agccatcaaa cttggtatct ttagatgtag
Bv05_g11461_tlqs.t1     ctttcttgat aggctggcag agccatcaaa cttggtatct ttagatgtag
Bv05_g11464_mdsr.t1     ctttcttgat aggctggcag agccatcaaa cttggtatct ttagatctag
Bv05_g11465_rycp.t1     aagcattata acgttcgagg aaccttggct ttgcctgtcc ttgaaccgtc
Bv05_g11045_mdsr.t1     ----ctcgat agcctggcag agccatcaaa cttggtatct ttagatctag
Bv05_g11050_nxxw.t1     ---------- ---------- ---------- ---------- ----------
Bv05_g11053_rycp.t1     aagcattata acgttagagg aaccttggct ttgcctgtcc ttgaaccgtc

Arabidopsis             tggtcagtcc tgcataggtg ttgtggaact tataatgacc tcagaagatt
Bv05_g11459_hany.t1     atcttagtga aacatacttg ccgtcgaaca tccatcaatt cgtcaacctt
Bv05_g11461_tlqs.t1     atcttagtga aacatacttg ccgtcaaaca tccatcaatt cgtcaacctt
Bv05_g11464_mdsr.t1     atcttagtga aacatacttg ccgtcaaaca tccatcaatt cgtcaacctt
Bv05_g11465_rycp.t1     agggcagtcc tgtgttggtg tgcttgaact tataatgact tcgcaagatc
Bv05_g11045_mdsr.t1     atgttagtga aacatacttg ccgtcgaaca tccatcaatt cgtcaacctt
Bv05_g11050_nxxw.t1     ---------- ---------- ---------- ---------- ----------
Bv05_g11053_rycp.t1     agggcagtcg tgtgttggtg tgcttgaact tataatgact tcgcaagatc

Arabidopsis             cactatgcac ccgaagtgga caaagtttgc aaggcggtaa atctgaaaag
Bv05_g11459_hany.t1     aaatgtctca ctgtaagaaa tgaccacagc gagcaattag tacctgatga
Bv05_g11461_tlqs.t1     aaatgtctca ctgtaagata tgccaacagc aagccattag tacctgataa
Bv05_g11464_mdsr.t1     aaatgtctca ctgtaagata tgccaacagc aagccattag tacctgataa
Bv05_g11465_rycp.t1     aactatgctc ctgaggttga taaagtctgc aaggcagtaa atctgaagag
Bv05_g11045_mdsr.t1     aaatgtctca ctgtaagaaa tgcccaaagc gagccattag tacctgataa
Bv05_g11050_nxxw.t1     ---------- ---------- ---------- ---------- ----------
Bv05_g11053_rycp.t1     aactatgctc ctgaggttga taaagtctgc aaggcagtaa atctgaagag

Arabidopsis             ctcggaaata cttgatcacc aaacaacaca gatatgcaat gagagtcgca
Bv05_g11459_hany.t1     ctgggaaaag ctatctaatt tgaaatcttt ggttctctac agatgttatg
Bv05_g11461_tlqs.t1     ctgggaaaag ctatctaatt tgaaatcttt ggttctctat acatgttata
Bv05_g11464_mdsr.t1     ctgggaaaag ctatctaatt tgaaatcttt ggttctctat acatgttatg
Bv05_g11465_rycp.t1     ctcagagata ctggatcatc ccaacatcca gatctgcaat gaaggtcgca
Bv05_g11045_mdsr.t1     ctctgaaaag ctatctaatt tgaaatcttt ggttctctac aaatgtgtta
Bv05_g11050_nxxw.t1     ---------- ---------- ---------- ---------- ----------
Bv05_g11053_rycp.t1     ctcagagata ctggatcatc ccaacatcca gatctgcaat gaaggtcgca

Arabidopsis             aaacgcgctt gctgagattc tcgaagtgct tgtatgtgag acccataact
Bv05_g11459_hany.t1     atgtatcatt gccaacacat ttgaatctca ccaacctcaa gctttttgat
Bv05_g11461_tlqs.t1     atgtatcatt gccaacacat ttgaatctca ctaacctcaa gcttttcaat
Bv05_g11464_mdsr.t1     atgtatcatt gccaacacat ttgaatctca ctaacctcaa gcttttcaat
Bv05_g11465_rycp.t1     aaatgcactt gcggaaatat tggaagtaca ggtatgtgaa acttataaaa
Bv05_g11045_mdsr.t1     atgtatcatt gccaacacat ttgaatctca ccaacctcaa gcttgtcaat
Bv05_g11050_nxxw.t1     ---------- ---------- ---------- ---------- ----------
Bv05_g11053_rycp.t1     aaatgcactt gcggaaatat tggaagtaca ggtatgtgaa acttataaaa

Arabidopsis             tgcctctcgc tcagacttgg gttccatgtc agcatgggag cgttcttgcc
Bv05_g11459_hany.t1     tgctttttca agaatgtcag cttactagta tacaccgcct agaattatgg
Bv05_g11461_tlqs.t1     tgctttttcg agaatgtcag cttactagtc tacaccgcct agaattattg
Bv05_g11464_mdsr.t1     tgctttttcg agaatgtcag cttactagtc tacaccgcct agaattattg
Bv05_g11465_rycp.t1     tacctctggc acaaacttgg gtgccttgca ggcataggag tgttctagcc
Bv05_g11045_mdsr.t1     tgctttatca agaatgtcag cttactagtc tacaccgcct agaattattg
Bv05_g11050_nxxw.t1     ---------- ---------- ---------- ---------- ----------
Bv05_g11053_rycp.t1     tacctctggc acaaacttgg gtgccttgca ggcataggag tgtactagcc

Arabidopsis             aatggtggcg gtctaaagaa aaactgcacc agctttgacg gtagctgcag
Bv05_g11459_hany.t1     catagcaaat a--------- ---cttttgc tgtaaaaaca ggtattgtag
Bv05_g11461_tlqs.t1     catagcaacg actattgcag tgccttttgc tgtgatgacg gggattgtag
Bv05_g11464_mdsr.t1     catagcaacg actattgcag tgccttttgc tgtgatgacg gggattgtag
Bv05_g11465_rycp.t1     tatggtggtg gtctgaagaa aagttgttcc agctttgacg ggagctgtag
Bv05_g11045_mdsr.t1     catagcaaat acta------ ------tttc tgtgaaaaag agtattgtag
Bv05_g11050_nxxw.t1     ---------- ---------- ---------- ---------- ----------
Bv05_g11053_rycp.t1     tatggtggtg gtctgaagaa aagttgttcc agctttgacg ggagctgtag

Arabidopsis             ggtcaaatct gcactacaac cgacatggcc tgctatgtcg tggatgctca
Bv05_g11459_hany.t1     taaagagcct atagtatgct tgaatcagtt ggtcaaccta aagacgctcc
Bv05_g11461_tlqs.t1     tgaagagcct atactatgct tgaatcagtt tgtcaaccta gagacgctcc
Bv05_g11464_mdsr.t1     tgaagagcct atactatgct tgaatcagtt tgtcaaccta gagacgctcc
Bv05_g11465_rycp.t1     ggacaagtat gcaccaccac tgatgttgca ttctatgttg tagatgctca
Bv05_g11045_mdsr.t1     taaagagcct ataatatgct tgaatcagtt ggtcaaccta aagacgctcc
Bv05_g11050_nxxw.t1     ---------- ---------- ---------- ---------- ----------
Bv05_g11053_rycp.t1     ggacaagtat gcaccaccac tgatgttgca ttctatgttg tagatgctca

Arabidopsis             tgtctggggc tttagagatg cctgtcttga acaccatctc cagaaaggcc
Bv05_g11459_hany.t1     aataacatgt tacaagtaca ctagcaacct acttcccagc atagcaggac
Bv05_g11461_tlqs.t1     tataacatgt tacgagtaca ctggcacccg acttcccagc atagcaggac
Bv05_g11464_mdsr.t1     tataacatgt tacgagtaca ctggcacccg acttcccagc atagcaggac
Bv05_g11465_rycp.t1     tatgtggggc tttcgggagg cctgtgctga gcatcacctt cagaaagggc
Bv05_g11045_mdsr.t1     tataacatgt taccagtaca ctagcaacct acttcccagc atagcagaac
Bv05_g11050_nxxw.t1     ---------- ---------- ---------- ---------- ----------
Bv05_g11053_rycp.t1     tatgtggggc tttcgggagg cctgtgctga gcatcacctt cagaaagggc

Arabidopsis             agggagtcgc tggacgagct tttctcaatg gtggctcatg tttctgcaga
Bv05_g11459_hany.t1     tacgcaactt gaaagaatta caacttaagg attgtttcgg cctcaaagaa
Bv05_g11461_tlqs.t1     tacgcaactt gaaagaatta caacttaagg attgtttcgg cctcaaagaa
Bv05_g11464_mdsr.t1     tacgcaactt gaaagaatta caacttaagg attgtttcgg cctcaaagaa
Bv05_g11465_rycp.t1     agggtgttgc tgggaggtca ttttcatccc atggtttaac tttttgccga
Bv05_g11045_mdsr.t1     tacgcaactt gaaagaatta caacttaaag attgtttcgg cctcaaagaa
Bv05_g11050_nxxw.t1     ---------- ---------- ---------- ---------- ----------
Bv05_g11053_rycp.t1     agggtgttgc tgggaggtca ttttcatccc atggtttaac tttttgccga

Arabidopsis             gacatcacca agttctgcaa aacgcagtac ccactagtcc attatgcgct
Bv05_g11459_hany.t1     ttacccccag atttggatga gctagtggaa ttatccattc tcaatatcag
Bv05_g11461_tlqs.t1     ttacccccag atttggatga gctagtggaa ttatccattc tcaatatcag
Bv05_g11464_mdsr.t1     ttacccccag atttggatga gctagtggaa ttatccattc tcaatatcag
Bv05_g11465_rycp.t1     gatatttcac aattttgtaa aattgaatac ccgttggtgc actatgctcg
Bv05_g11045_mdsr.t1     ttacccccag atttggatga actagtggaa ttatccattc tcaatatcag
Bv05_g11050_nxxw.t1     ---------- ---------- ---------- ---------- ----------
Bv05_g11053_rycp.t1     gatatttcac aattttgtaa aattgaatac ccgttggtgc actatgctcg

Arabidopsis             catgttcaag ttccacttgt tttgcaatat ctctccagag ccacgggcga
Bv05_g11459_hany.t1     cggtaccaga gtcaagtcct ttcctgattg catcacaaag ctacaaaagt
Bv05_g11461_tlqs.t1     cggtaccaga gtcaagtcct ttcctgattg catcacaaag ctacaaaagt
Bv05_g11464_mdsr.t1     cggtaccaga gtcaagtcct ttcctgattg catcacaaag ctacaaaagt
Bv05_g11465_rycp.t1     tatgtttagg ttctggcagt tttgccatct gtttaaggag ctacagggga
Bv05_g11045_mdsr.t1     cggtaccaga atcaagtcct ttcctgattg catcataagg ctacaaaagt
Bv05_g11050_nxxw.t1     ---------- ---------- ---------- ---------- ----------
Bv05_g11053_rycp.t1     tatgtttagg ttctggcagt tttgccatct gtttaaggag ctacagggga

Arabidopsis             cgacagttac attcttgaat tttttcttcc ttcgagtata acagacgacc
Bv05_g11459_hany.t1     tgaaacacgt agtcctgagt gcttcaaaaa ggaaaattta ccaattaatt
Bv05_g11461_tlqs.t1     tgaaacacgt agtcctgagt gcttcaaaaa ggaaaattta cccaataatt
Bv05_g11464_mdsr.t1     tgaaacacgt agtcctgagt gcttcaaaaa ggaaaattta cccaataatt
Bv05_g11465_rycp.t1     tgatgattat attcttgagt tctttctccc tcttagttta acagacagtg
Bv05_g11045_mdsr.t1     tgagacacgt aatcctcagt gcttcaaaaa ggaaaactta ccaattaata
Bv05_g11050_nxxw.t1     ---------- ---------- ---------- ---------- ----------
Bv05_g11053_rycp.t1     tgatgattat attcttgagt tctttctccc tcttagttta acagacagtg

Arabidopsis             aagaggttgg gttctatttt ggtgacaatg aaagaacatt ttcagagtct
Bv05_g11459_hany.t1     tcgaaacgac gta------t gatgtcacgg atgaagagta ctacgagaat
Bv05_g11461_tlqs.t1     caaaaacgaa gtacaccact gatgacacgg atgaagaata ctacaagcat
Bv05_g11464_mdsr.t1     caaaaacgaa gtacaccact gatgacacgg atgaagaata ctacaagcat
Bv05_g11465_rycp.t1     cagaggctag actccatatt ggcgacaatg aagcaggatc ttcagaatct
Bv05_g11045_mdsr.t1     tcgaaacg-- ----acctat gatgtcacgg atgaagagta ctacaagaag
Bv05_g11050_nxxw.t1     ---------- ---------- ---------- ---------- ----------
Bv05_g11053_rycp.t1     cagaggctag actccatatt ggcgacaatg aagcaggatc ttcagaatct

Arabidopsis             gagggttgca tctggggttg acttagatga cgacaaattg tctttcgaga
Bv05_g11459_hany.t1     agaggctatt atgatagtga ctatgataca ttctctga-- ----tgatga
Bv05_g11461_tlqs.t1     agaggctatt atagtagtga atatgaaacc tcaaatataa cctctgatga
Bv05_g11464_mdsr.t1     agaggctatt atagtagtga atatgaaacc tcaaataaaa cctctgatga
Bv05_g11465_rycp.t1     aatggttgct tctgggagaa cattggaaga ggaaaaaaaa catatggaga
Bv05_g11045_mdsr.t1     aaaggctatt atgatagtga ctatgataca tcctctga-- ----tgatga
Bv05_g11050_nxxw.t1     ---------- ---------- ---------- ---------- ----------
Bv05_g11053_rycp.t1     aatggttgct tctgggagaa cattggaaga ggaaaaaaaa catatggaga

Arabidopsis             tcatccaagc attaccggac aagaaggttc atcaaaaata gaatccattc
Bv05_g11459_hany.t1     aagcaatgag ttcgcagtag tagattctgc acgacgaact ggtttcagaa
Bv05_g11461_tlqs.t1     aagtaatgag atcacagtag tagattctgc acgacaaagt ggtttcagaa
Bv05_g11464_mdsr.t1     aagtaatgag atcacagtag tagattctgc acgacaaagt ggtttcagaa
Bv05_g11465_rycp.t1     tcattgaagt gtcagtggat gagaatctgg gctacaactt gaatctaatt
Bv05_g11045_mdsr.t1     aagcaatgag atcgcagtag tagattctgc acgacgaact ggtttcagaa
Bv05_g11050_nxxw.t1     ---------- ---------- ---------- ---------- ----------
Bv05_g11053_rycp.t1     tcattgaagt gtcagtggat gagaatctgg gctacaactt gaatctaatt

Arabidopsis             gagttccctt ttctggtttt aagtcaaatg caacagaga- -----cgatg
Bv05_g11459_hany.t1     tattcacaag gcattattgc tcagcagata tcagc----t aatgctaatg
Bv05_g11461_tlqs.t1     tattcacaag gcatcatttc gcagcagata tcatcaccct atacctaatg
Bv05_g11464_mdsr.t1     tattcacaag gcatcatttc gcagcagata tcatcaccct atacctaatg
Bv05_g11465_rycp.t1     tgtcgactaa acctctacca gcgacagaaa caataaatgt accccctata
Bv05_g11045_mdsr.t1     ttttcacaag gcatcattgc tcagcagata tcagc----t gatgctaatg
Bv05_g11050_nxxw.t1     ---------- ---------- ---------- ---------- ----------
Bv05_g11053_rycp.t1     tgtcgactaa acctctacca gcaacagaaa caataaatgt accccctata

Arabidopsis             ttgattcctc agcctgtggt tcagtcttca atgagaaaat caacgtggcc
Bv05_g11459_hany.t1     tcaatcagct tcttggagat actcatttca atggtagaag caataccatg
Bv05_g11461_tlqs.t1     ctaatcagtt tcttggagat actcatttca atggtagaag caatacgatg
Bv05_g11464_mdsr.t1     ctaatcagtt tcttggagat actcatttca ctggtagaag caatacaatg
Bv05_g11465_rycp.t1     aagaattccc agtcccagtt ggtggaaaca atgcaggaaa gagtgttgct
Bv05_g11045_mdsr.t1     ttaatcagct tcttggagat actcatttca ctggtagaag caatacaatg
Bv05_g11050_nxxw.t1     ---------- ---------- ---------- ---------- ----------
Bv05_g11053_rycp.t1     aagaattccc agtcccagtt ggtggaaaca atgcaggaaa gagtgttgct

Arabidopsis             ac-------- ---------- ---tgttaac ggtgtggtta aggagaagaa
Bv05_g11459_hany.t1     ggcgagagtt cacaagttca agagatggaa acttcatcta caggactcaa
Bv05_g11461_tlqs.t1     ggcgagaatt cacaagttca agagatggaa acttcatcta caggactcaa
Bv05_g11464_mdsr.t1     ggcgaaagtt cacaagttca agagatggaa acttcatcta caggactcaa
Bv05_g11465_rycp.t1     ggtggggcga gccagaatgg aatcactaca acagaacata aagaaaccaa
Bv05_g11045_mdsr.t1     ggcgaaagtt cacaagttca agagatggaa acttcatcta caggactcaa
Bv05_g11050_nxxw.t1     ---------- ---------- ---------- ---------- ----------
Bv05_g11053_rycp.t1     ggtggggcga gccagaatgg aatcactaca acagaacata aagaaaccaa

Arabidopsis             gaaaa---ca gagaaaaagc gtgggaagac tgagaaaaca atctagatgt
Bv05_g11459_hany.t1     ttcatataca aatgaaaacc gaccagatgt cggaattcga atttgagatc
Bv05_g11461_tlqs.t1     ttcaaataca aatgaaaacc gaccagatgt tggaattcct atttgggaac
Bv05_g11464_mdsr.t1     ttcaaataca aatgaaaacc gaccagatgt tggaattcgg atttgggaac
Bv05_g11465_rycp.t1     gaaaacctca gaaagaaagc gcggaaaagc tgaaaaacaa atttggaggt
Bv05_g11045_mdsr.t1     ttcaaataca aatgaaaacc gaccagatgt tggaattcgg atttgggaac
Bv05_g11050_nxxw.t1     ---------- ---------- ---------- ---------- ----------
Bv05_g11053_rycp.t1     gaaaacctca gaaagaaagc gcggaaaagc tgaaaaacaa atttggaggt

Arabidopsis             acttcagcag tatttcactg gaagtctcaa agacgctgca aagagcctag
Bv05_g11459_hany.t1     tcatcatttg attttgggcc tatttcctct tgtgatgtaa ataatattgc
Bv05_g11461_tlqs.t1     tcatcatttg attttgggca catttcttat agtgatgtga ctaatattga
Bv05_g11464_mdsr.t1     tcatcatttg attttgggca catttcttat agtgatgtga ctaatattga
Bv05_g11465_rycp.t1     ccttcaacag tatttcgctg ggagtcttaa agatgctgca aaaagccttg
Bv05_g11045_mdsr.t1     tcatcatttg attttgggca catttcttat agtgatgtga ctaatattga
Bv05_g11050_nxxw.t1     ---------- ---------- ---------- ---------- ----------
Bv05_g11053_rycp.t1     ccttcaacag tattttgctg ggagtcttaa agatgctgca aaaagccttg

Arabidopsis             gagtttgccc gacgacaatg aagcgaattt gcaggcaaca cggaatctcg
Bv05_g11459_hany.t1     tggtgttgag aacaaccata atgcgaatat acacagaaca acgagaatta
Bv05_g11461_tlqs.t1     tcgtgttgag aataacgatc atgcgaatat acgcagaaca acgagaatca
Bv05_g11464_mdsr.t1     tcgtgttgag aataaccatc atgcgaatat acgcagaaca aagagaatca
Bv05_g11465_rycp.t1     gagtgtgtcc gacaactatg aagcgcatct gtagacagca tggcatatca
Bv05_g11045_mdsr.t1     tcgggttgag aataaccatc atgcgaatat acgcagaaca acgagaatca
Bv05_g11050_nxxw.t1     ---------- ---------- ---------- ---------- ----------
Bv05_g11053_rycp.t1     gagtgtgtcc gacaactatg aagcgcatct gtagacagca tggcatatca

Arabidopsis             cggtggccat cgaggaagat caagaaagtg aatcgttcaa tcacaaagct
Bv05_g11459_hany.t1     tgagaaccag ggaaagagac ---aggagga gattattcat gagaaaaatc
Bv05_g11461_tlqs.t1     tgagaaccag ggaaagagac agaagaagga gattactcat gagaaaaatc
Bv05_g11464_mdsr.t1     tgagaaccag gggaagagac agaagaagga gattactcat gagaaaaatc
Bv05_g11465_rycp.t1     cgctggccat cccgcaagat caacaaagtg aatcgatccc ttacgaagct
Bv05_g11045_mdsr.t1     tgagaaccag ggaaagagac agaagaagga gattactcat gagaaaaatc
Bv05_g11050_nxxw.t1     ---------- ---------- ---------- ---------- ----------
Bv05_g11053_rycp.t1     cgctggccat cccgcaagat caacaaagtg aatcgatccc ttacgaagct

Arabidopsis             gaaattcaag gtactgatgg aggcctcgac ctgacttcca tgg-------
Bv05_g11459_hany.t1     catgtctgat ggataaaatt atgacacagg tgaaccttgg caaggagcta
Bv05_g11461_tlqs.t1     catgtctgat ggataaaaac atgacaca-- ---------- tgaggagcta
Bv05_g11464_mdsr.t1     catgtctgat ggatataaac atgacacaag tgcaccttgg agaggagcta
Bv05_g11465_rycp.t1     caaatccaag gtacggatgg aacatttagc ttgacttcct taggtcaacc
Bv05_g11045_mdsr.t1     catgtctgat ggataaaaac atgacacaag tcaaccttgg agaggagcta
Bv05_g11050_nxxw.t1     ---------- ---------- ---------- ---------- ----------
Bv05_g11053_rycp.t1     caaatccaag gtacggatgg aacatttagc ttgacttcct taggtcaacc

Arabidopsis             ---------- ----ccgtta gttccatccc ttggacacac ggtcaaacat
Bv05_g11459_hany.t1     ggtgatactc attacaattg gcgagattaa tcacaatgga cgagaagatg
Bv05_g11461_tlqs.t1     ggcgaattt- ---------- --------aa tcacaatgga ggagaggatg
Bv05_g11464_mdsr.t1     ggcgaattta attgcagtcg atgggatcaa tcacaatgga ggagaggatg
Bv05_g11465_rycp.t1     tactatgcca gttcctgttg ggtctattac atggcctgcc ggtgtgaatg
Bv05_g11045_mdsr.t1     ggcaaattta attgcagttg atgggatcaa tcacaatgga ggagaggatg
Bv05_g11050_nxxw.t1     ---------- ---------- ---------- ---------- ----------
Bv05_g11053_rycp.t1     tactatgcca gttcctgttg ggtctattac atggcctgcc ggtgtgaatg

Arabidopsis             cagcacagcc actaaactca cccaattcca aaccacctga gctaccaaac
Bv05_g11459_hany.t1     cagttgatgg gttgggtcta ccagaccaag acatggagaa tatgcctgta
Bv05_g11461_tlqs.t1     cagtttatga gtgcggttca ccggaccaag acatggagaa tatgcctgta
Bv05_g11464_mdsr.t1     cagtttatga gtgcggttca ccagaccaag acatggagaa tatgcctgta
Bv05_g11465_rycp.t1     gggcttatca gcaacaatca ccaacctcta aacctgatga ccttccagat
Bv05_g11045_mdsr.t1     cagtttatga gtgcggttca ccagatcaag acatggagaa tatgcctgta
Bv05_g11050_nxxw.t1     ---------- ---------- ---------- ---------- ----------
Bv05_g11053_rycp.t1     gggcttatca gcaacaatca ccaacctcta aacctgatga ccttccagat

Arabidopsis             accaataatt ca--cctaac cattgaagtg atcacagtcc gaacgagcca
Bv05_g11459_hany.t1     ggaaatgata aagattcaac atccaccata gttcgccgag ggaaacgtaa
Bv05_g11461_tlqs.t1     ggaaatgata aagattcaac atccaccata gttcgccgag ggaaacgtaa
Bv05_g11464_mdsr.t1     ggaaatgata aagagtcaac atccaccata gttggccgag ggagaggtaa
Bv05_g11465_rycp.t1     gaaagaagtg aaatgccaca gtttactaga gttaatgggc agaccagcgg
Bv05_g11045_mdsr.t1     ggaaatgata aagagtcaac atccaccata gttggccgag ggagaggtaa
Bv05_g11050_nxxw.t1     ---------- ---------- ---------- ---------- ----------
Bv05_g11053_rycp.t1     gaaagaagtg aaatgccaca gtttactaga gttaatgggc agaccagtgg

Arabidopsis             aatggttcgc ctgagttacc accaagcaat ---------- ----ggtcac
Bv05_g11459_hany.t1     caaaatagag tttaatttga ctagagagca acttcaatca tactggtcca
Bv05_g11461_tlqs.t1     caaaatagag tttaatttga ctagagagga acttgaatca tactggtcca
Bv05_g11464_mdsr.t1     gaaaatagag attaaattga ctagagagga acttcaatca tactggtcta
Bv05_g11465_rycp.t1     cagggcggca tcaagtcatg aagaaaggat tccagagcaa aacgggtttg
Bv05_g11045_mdsr.t1     gaaaatagag attaaattga ctagagagga acttcaatca tactggtcca
Bv05_g11050_nxxw.t1     ---------- ---------- ---------- ---------- ----------
Bv05_g11053_rycp.t1     cagggcggca tcaagtcatg aagaaaggat tccagagcaa aacgggtttg

Arabidopsis             aagcgatcac gaacggtgga t--------g agagcgctgg gactccaacc
Bv05_g11459_hany.t1     gaaacatgac ggtagaagat gttgcactag aattacgtgt ggcaaggtct
Bv05_g11461_tlqs.t1     gaaacatgac ggtagaagat gttgcaaaag acataggtgt gtcaaggtct
Bv05_g11464_mdsr.t1     gaaacatgac ggtagaagat gttgcaaaag acatagatgt gtcaaggtct
Bv05_g11465_rycp.t1     tatctaaagc gcctagtggg tcccgggaag taagtgccgg gacatcaact
Bv05_g11045_mdsr.t1     gaaacatgac ggtagaagat gttgcaaaag acatagatgt gtcaagatct
Bv05_g11050_nxxw.t1     ---------- ---------- ---------- ---------- ----------
Bv05_g11053_rycp.t1     tatctaaagc gcctagtggg tcccgggaag taagtgccgg gacatcaact

Arabidopsis             tctcatggct catgtgacgg taaccaatta gatgaaccga aatccacctt
Bv05_g11459_hany.t1     tcatttagac gctggttgac ggcctccgaa attccatggc aaacaagcag
Bv05_g11461_tlqs.t1     acatttaaac gctggttgaa ggcctccggt attaaatggc aaacaagcag
Bv05_g11464_mdsr.t1     acatttaaac gctggttgaa ggcctccggt attaaatggc aaacaaa---
Bv05_g11465_rycp.t1     tctcatggat catgccatgg aagtccggga actgaaagca aatctatttt
Bv05_g11045_mdsr.t1     acatttaaac gctggttgaa ggcctccggt attaaatggc aaacaagcag
Bv05_g11050_nxxw.t1     ---------- ---------- ---------- -----atggc aatcaagcag
Bv05_g11053_rycp.t1     tctcatggat catgccatgg aagtccggga actgaaagca aatctatttt

Arabidopsis             attctagaga tcatgatgta tctgcagctt ccttcgcaat gccgaacagg
Bv05_g11459_hany.t1     gatttcgaaa agtcaatgtg ccaacaacaa gaataccaat actgcatcat
Bv05_g11461_tlqs.t1     gatttcgaaa agtcaatgtg ccaacaacaa gaataccaat actgcatcat
Bv05_g11464_mdsr.t1     ---------- ---------- ---------- ---------- ----------
Bv05_g11465_rycp.t1     gtcaacaaaa tggagaatta cgtttctctg gcttctcaat gccggaggcc
Bv05_g11045_mdsr.t1     gatttcgaaa agtcaatgtg ccaacaacaa gaataccaat actgaatcat
Bv05_g11050_nxxw.t1     aatttcgaaa agtcaatgtg ccaacaacaa gaataccaat actgcatcat
Bv05_g11053_rycp.t1     gtcaacaaaa tggagaatta cgtttctctg gcttctcaat gccggaggcc

Arabidopsis             cttcttg--- ----gttcta tagaccattt ccgaggaatg ctcattgaag
Bv05_g11459_hany.t1     cctctggaag taaacctgca gaggtcaatt tagtgaaacg tgtttaagtg
Bv05_g11461_tlqs.t1     tctctggaag taaacctgca gaggtcaact ---------g tgtttaagtg
Bv05_g11464_mdsr.t1     ---------- ---------- ---------- ---------- ----------
Bv05_g11465_rycp.t1     ctccttgctg cacaatcctc atgaagcctt tggtggcatg cttctcgaag
Bv05_g11045_mdsr.t1     cctctggaag taaacctgca aagttcaatt tagtgaaacg tgtttaagtg
Bv05_g11050_nxxw.t1     tctctggaag taaacctgca gaggtcaatt ---------g tgtttaagtg
Bv05_g11053_rycp.t1     ctccttgctg cacaatcctc atgaagcctt tggtggcatg cttctcgaag

Arabidopsis             acgctggaag ttcaaaagat ctgagaaatc tctgccccac tgcgacgata
Bv05_g11459_hany.t1     atgcaaacga atgcgttgtc gttaacaact tcagccttgc tgtgacgacg
Bv05_g11461_tlqs.t1     atgcaaatga atgtgatgtc gttaacaact taacccttgc tgtgacaatg
Bv05_g11464_mdsr.t1     ---------- ---------- ---------- ---------- ----------
Bv05_g11465_rycp.t1     atgcaggaag ctcgaaagat ttacgaaatc tttgtgtctc agtgccaatg
Bv05_g11045_mdsr.t1     atgcaaacga acgtgttgtc gttaacaact taacacttgc tgtgacaatg
Bv05_g11050_nxxw.t1     atgcaaatga acgcgttgtc gtgaacaatt taagccttgc tgtgacaatg
Bv05_g11053_rycp.t1     atgcaggaag ctcaaaagat ttacgaaatc tttgtgtctc agtgccaatg

Arabidopsis             agtttcaaga cacaaactgg atgaacaatg ataataatag caacaacaac
Bv05_g11459_hany.t1     gacgctgagg gagagcctgg agtagcaacg agagccatag caatggtcgt
Bv05_g11461_tlqs.t1     gatactgagg aagagcctgg agtagcaacg caagccatag caatggtagc
Bv05_g11464_mdsr.t1     ---------- ---------- ---------- ---------- ----------
Bv05_g11465_rycp.t1     tggatgaagt ca-----tac cagaacatag ctggataaac cagccttgtc
Bv05_g11045_mdsr.t1     gacactgagg aagagcctgg agtagcaacg cgagccatag caatggtagt
Bv05_g11050_nxxw.t1     gacattgtgg aagagcctgg agtagcaacg cgagccatag caatggtcgt
Bv05_g11053_rycp.t1     tggatgaagt ca-----tac cagaacatag ctgggtaaac cagccttgtc

Arabidopsis             ttatacgctc ccaaggaaga ggccattgca aatgttgcat gcgaaccatc
Bv05_g11459_hany.t1     gaacaagctt ctgacgcttt ggtgggtaca aatcagggta ctcgacaaga
Bv05_g11461_tlqs.t1     aaacaggcct ctgacactct ggtgggtgca gatcagggta ctcaacaaga
Bv05_g11464_mdsr.t1     ---------- ---------- ---------- ---------- ----------
Bv05_g11465_rycp.t1     caaacccatc tcgacgctat gagtgctgct ggtatgacat ccagattttc
Bv05_g11045_mdsr.t1     gaacaggcct ctgacactct ggtgggtgca gatcagcgta ctcaacaaga
Bv05_g11050_nxxw.t1     gaacaagctt ctgacacttt ggtgggtaca aatcagggta ctcgacaaga
Bv05_g11053_rycp.t1     caaacccatc tcgacgctat gagtgctgct ggtatgacat ccagattttc

Arabidopsis             aggctcagaa atgagaacgg taacaatcaa agcaagttac aaagacgaca
Bv05_g11459_hany.t1     gagcccaagt ttaagcaaat tcgttgtgaa agccacttat aaagatgatg
Bv05_g11461_tlqs.t1     gagtccaagt ttaagcaaaa tcattgtgaa agccacttac aaagatgata
Bv05_g11464_mdsr.t1     --acctaatt ---------- ---------- ---------- ----------
Bv05_g11465_rycp.t1     tgggccagat atgaaaactg ttactataaa ggccacattt agagaagata
Bv05_g11045_mdsr.t1     gagtccaagt ttaagcaaaa tcattgtgaa agccacttac aaagatgata
Bv05_g11050_nxxw.t1     gagcccaaat ttaagcaaat taaaggtgaa agccacttat aaaaaggatg
Bv05_g11053_rycp.t1     tgggccagat atgaaaactg ttactataaa ggccacattt agagaagata

Arabidopsis             taatacggtt cagaatatcc tcgggttcag gtataatgga attgaaggat
Bv05_g11459_hany.t1     attatagaat tgagttacct tcaactgcta gtttccatga actaaagaaa
Bv05_g11461_tlqs.t1     ctgttagatt tcatatctct tcaactgcta gtttccatga actagaaaaa
Bv05_g11464_mdsr.t1     ---------- ---------- ---------- ---------- ----------
Bv05_g11465_rycp.t1     ttatcagatt tagattttct ttgaactcta acattgtgga gttgaaggag
Bv05_g11045_mdsr.t1     ctgttagatt tcatatcttt tcaactacta gtttccatga actagaaaaa
Bv05_g11050_nxxw.t1     attatagcat tgagttatct tcaactccta gtttccatga actggagaaa
Bv05_g11053_rycp.t1     ttatcagatt tagattttct ttgagctcga acattgtgga gttgaaggaa

Arabidopsis             gaagtggcta agaggctgaa agttgatgca ggaacgttcg atatcaagta
Bv05_g11459_hany.t1     gaagtggctc ggactctaga acttgagatg tgcaaattca aaataagata
Bv05_g11461_tlqs.t1     gaagtggcaa aaaatctaaa actcaagcta agcaaattta aaataaaata
Bv05_g11464_mdsr.t1     ---------- ---------- ---------- ---------- ----------
Bv05_g11465_rycp.t1     gaggtggcaa agaggtttaa acttgaagtg ggcacatttg agataaaata
Bv05_g11045_mdsr.t1     gaagtggcca aaaatctaaa actcaagctg agcaaattta aaataaaata
Bv05_g11050_nxxw.t1     ggagtggctc agactataaa acttgagatg ggcaaattca aaataaaata
Bv05_g11053_rycp.t1     gaggtggcaa agaggtttaa acttgaagtg ggaacatttg agataaaata

Arabidopsis             tcttgacgat gataacgaat gggttttaat agcttgtgat gctgatcttc
Bv05_g11459_hany.t1     taaggacgag gataacgagt ggacgcgaat gagcattgac tctcatttaa
Bv05_g11461_tlqs.t1     tcaagatgag gacaaagagt tgatgctaat gaccttggac tctcacttga
Bv05_g11464_mdsr.t1     ---------- ---------- ---------- ---------- ----------
Bv05_g11465_rycp.t1     tctggacgac gatcacgagt gggtcttaat agcttgtgat tcagacctac
Bv05_g11045_mdsr.t1     tgaagatgag gagaaagagt tgatactaat gaccttggac tctcacttga
Bv05_g11050_nxxw.t1     caaggacgag gataacgagt ggatgcgaat gaccattgac tttcatgtta
Bv05_g11053_rycp.t1     tctggacgac gatcacgagt gggtcttaat agcttgtgat tcagacctac

Arabidopsis             aagaatgtct cgagatccct agatcctccc gcacgaaaat cgtaaggctc
Bv05_g11459_hany.t1     agcatcttat ggatctttca agatcatctg gtaaaaatgt tattcggttg
Bv05_g11461_tlqs.t1     aggaacttct cgatctttca aaatcatctg gtagcaaaat tgttcggttg
Bv05_g11464_mdsr.t1     ---------- ---------- ---------- ---------- ----------
Bv05_g11465_rycp.t1     atgaatgcct ggatatatca aaatcatcag gaagtaatat gataagactg
Bv05_g11045_mdsr.t1     aggaacttct agatctttca aaatcatctg gcagcaaaat tgttcggttg
Bv05_g11050_nxxw.t1     agcaacttat ggatctttca agatcatctg gtaaaaatgt tattcggttg
Bv05_g11053_rycp.t1     atgaatgcct ggatatatca aaatcatcag gaagtaatat gataagactg

Arabidopsis             ttagttcatg atgtaaga
Bv05_g11459_hany.t1     tcagtaattg atttgtga
Bv05_g11461_tlqs.t1     ttaatatttg atttgtga
Bv05_g11464_mdsr.t1     ---------- ------aa
Bv05_g11465_rycp.t1     ttgattcagg atatatga
Bv05_g11045_mdsr.t1     ttaatatttg atttgtga
Bv05_g11050_nxxw.t1     tcagtaattg atttgtga
Bv05_g11053_rycp.t1     ttgattcagg atatatga

;
END;
